# Supplementary material for: A Genome-Wide Association Study Finds Genetic Associations with Broadly-Defined Headache in UK Biobank (N = 223,773)
Source: eBioMedicine. 2018 Jan 31;28:180–6. doi: 10.1016/j.ebiom.2018.01.023 (PMC5898025; doi:10.1016/j.ebiom.2018.01.023)
Supplement: Supplementary Table 1 — A summary of 3343 GWAS significant SNPs. [file mmc1.xlsx]

## Sheet: Supplementary table 1
rsID	Chromosome	Position	non_effect_allele	effect_allele	Minor allele frequency	P	nearest Gene	Function
rs11172113	12	57527283	T	C	0.3787	4.92e-47	LRP1	intronic
rs4759276	12	57526646	G	A	0.3479	6.3e-43	LRP1	intronic
rs10876963	12	57514554	T	C	0.3757	2.62e-35	STAT6	intronic
rs11172111	12	57515804	T	G	0.3748	3e-35	STAT6	intronic
rs10467124	12	57519694	G	C	0.3748	3.13e-35	STAT6	intronic
rs12322902	12	57513866	A	G	0.3748	3.39e-35	STAT6	intronic
rs12298170	12	57515363	A	G	0.3748	3.52e-35	STAT6	intronic
rs4759275	12	57525756	G	A	0.3757	9.84e-35	LRP1:STAT6	intronic:intronic
rs324014	12	57510309	T	C	0.4085	6.9e-33	STAT6	intronic
rs324012	12	57502981	C	T	0.4056	8.36e-33	STAT6	intronic
rs3001426	12	57509055	T	C	0.4085	8.59e-33	STAT6	intronic
rs12312693	12	57511734	T	C	0.4046	1.03e-32	STAT6	intronic
rs11172106	12	57512875	C	G	0.4046	1.2e-32	STAT6	intronic
rs9486715	6	97059769	A	C	0.3499	2.58e-31	FHL5	intronic
rs11153082	6	97059666	A	G	0.3499	2.64e-31	FHL5	intronic
rs2273621	6	97058553	A	G	0.3519	5.48e-31	FHL5	exonic
rs7741683	6	97054493	A	G	0.3519	6.05e-31	FHL5	intronic
rs9486725	6	97061159	C	T	0.3489	6.28e-31	FHL5	intronic
rs7775721	6	97056979	C	T	0.3529	7.01e-31	FHL5	intronic
rs4257011	12	57528197	G	A	0.2962	1.63e-30	LRP1	intronic
rs10747776	12	57528679	G	A	0.2952	3.18e-30	LRP1	intronic
rs7752277	6	97065131	C	T	0.3519	4.36e-30	FHL5	downstream
rs6905568	6	97066382	T	C	0.3529	4.93e-30	FHL5	intergenic
rs6921480	6	97066329	C	G	0.3529	5.09e-30	FHL5	intergenic
rs11153085	6	97066355	A	T	0.3529	5.12e-30	FHL5	intergenic
rs3798297	6	97062835	C	T	0.3489	6.1e-30	FHL5	intronic
rs6905737	6	97066659	A	T	0.3529	6.38e-30	FHL5	intergenic
rs6902835	6	97063005	C	G	0.3489	6.52e-30	FHL5	intronic
rs9398148	6	97063555	A	G	0.3489	6.59e-30	FHL5	exonic
rs6899647	6	97065661	A	G	0.3519	6.71e-30	FHL5	intergenic
rs9373985	6	97063522	C	G	0.3479	9.04e-30	FHL5	exonic
rs9386670	6	97060688	C	A	0.3449	1.36e-29	FHL5	intronic
rs2122692	12	57510511	C	G	0.4712	2.67e-29	STAT6	intronic
rs324013	12	57510661	C	T	0.4712	3.19e-29	STAT6	intronic
rs7968719	12	57540751	C	G	0.499	3.3e-29	RP11-545N8.3	ncRNA_intronic
rs2025044	6	97067028	A	G	0.3628	7.6e-29	FHL5	intergenic
rs11172114	12	57529443	C	T	0.2982	1.45e-27	LRP1	intronic
rs2971605	6	97047146	A	G	0.3757	1.77e-27	FHL5	intronic
rs211187	6	97036142	A	G	0.3748	1.82e-27	FHL5	intronic
rs1855533	6	97050265	T	C	0.3757	2.05e-27	FHL5	intronic
rs2971607	6	97039857	A	G	0.3748	2.11e-27	FHL5	intronic
rs2983902	6	97047322	T	C	0.3757	2.22e-27	FHL5	intronic
rs1475748	6	97034143	T	C	0.3748	2.52e-27	FHL5	intronic
rs2971610	6	97027380	C	T	0.3748	3.34e-27	FHL5	intronic
rs211186	6	97048982	T	C	0.3757	3.4e-27	FHL5	intronic
rs3849199	6	97049191	T	C	0.3757	3.78e-27	FHL5	intronic
rs2499775	6	97007340	C	T	0.3757	4.05e-27	FHL5	intergenic
rs2971602	6	97022468	C	T	0.3757	4.85e-27	FHL5	intronic
rs211159	6	97023026	G	A	0.3757	6.65e-27	FHL5	intronic
rs211158	6	97022938	C	G	0.3748	7.08e-27	FHL5	intronic
rs2475023	6	96996833	G	A	0.3748	7.36e-27	UFL1	intronic
rs4598081	6	96975227	A	G	0.3748	7.4e-27	UFL1	intronic
rs9486467	6	96971803	C	T	0.3748	7.43e-27	UFL1	intronic
rs2499777	6	97013814	T	C	0.3757	7.46e-27	FHL5	intronic
rs2499774	6	97006581	C	G	0.3748	7.59e-27	UFL1	intergenic
rs2223238	6	96871855	G	A	0.3658	8.18e-27	UFL1-AS1	ncRNA_intronic
rs2475025	6	96988696	A	T	0.3748	8.38e-27	UFL1	intronic
rs9486181	6	96868132	G	A	0.3658	8.83e-27	UFL1-AS1	ncRNA_intronic
rs11152924	6	96877383	A	G	0.3658	9.51e-27	UFL1-AS1	ncRNA_intronic
rs4839828	6	96863326	G	A	0.3658	9.53e-27	UFL1-AS1	ncRNA_intronic
rs7451950	6	96879974	T	C	0.3658	9.64e-27	UFL1-AS1	ncRNA_intronic
rs9386576	6	96954717	C	T	0.3658	9.68e-27	UFL1-AS1	ncRNA_intronic
rs926277	6	96868837	T	A	0.3658	9.89e-27	UFL1-AS1	ncRNA_intronic
rs6928442	6	96870118	A	G	0.3658	1.03e-26	UFL1-AS1	ncRNA_intronic
rs4518508	6	96890450	G	A	0.3658	1.05e-26	UFL1-AS1	ncRNA_intronic
rs7452350	6	96883326	C	A	0.3658	1.06e-26	UFL1-AS1	ncRNA_intronic
rs4839842	6	96955387	A	T	0.3658	1.09e-26	UFL1-AS1	ncRNA_intronic
rs4839687	6	96951732	C	A	0.3658	1.09e-26	UFL1-AS1	ncRNA_intronic
rs9384628	6	96960232	T	C	0.3658	1.11e-26	UFL1-AS1	ncRNA_intronic
rs10876964	12	57530814	T	C	0.3052	1.12e-26	LRP1	intronic
rs9486275	6	96901187	C	T	0.3658	1.14e-26	UFL1-AS1	ncRNA_intronic
rs9384585	6	96875664	C	T	0.3658	1.14e-26	UFL1-AS1	ncRNA_intronic
rs9400034	6	96954566	C	T	0.3658	1.16e-26	UFL1-AS1	ncRNA_intronic
rs9486444	6	96963619	A	G	0.3658	1.18e-26	UFL1-AS1	ncRNA_intronic
rs9480700	6	96965056	A	G	0.3658	1.18e-26	UFL1-AS1	ncRNA_intronic
rs9373907	6	96981189	G	A	0.3748	1.19e-26	UFL1	intronic
rs12207471	6	96963782	A	G	0.3668	1.2e-26	UFL1-AS1	ncRNA_intronic
rs9373833	6	96904998	C	T	0.3658	1.3e-26	UFL1-AS1	ncRNA_intronic
rs9486373	6	96942450	A	G	0.3658	1.34e-26	UFL1-AS1	ncRNA_intronic
rs4839840	6	96941149	T	C	0.3658	1.35e-26	UFL1-AS1	ncRNA_intronic
rs4438964	6	96917563	T	G	0.3668	1.37e-26	UFL1-AS1	ncRNA_intronic
rs1385526	12	57532749	G	C	0.3032	1.38e-26	LRP1	intronic
rs9386473	6	96873341	C	A	0.3658	1.4e-26	UFL1-AS1	ncRNA_intronic
rs10876965	12	57531450	A	G	0.3052	1.4e-26	LRP1	intronic
rs2255552	6	96999643	A	G	0.3748	1.43e-26	UFL1	intronic
rs4240553	6	96965324	T	C	0.3648	1.51e-26	UFL1-AS1	ncRNA_intronic
rs9372106	6	96875058	T	C	0.3658	1.56e-26	UFL1-AS1	ncRNA_intronic
rs9320127	6	96865358	G	A	0.3658	1.61e-26	UFL1-AS1	ncRNA_intronic
rs4425602	6	96893906	G	A	0.3678	1.78e-26	UFL1-AS1	ncRNA_intronic
rs9373829	6	96897201	C	A	0.3668	1.79e-26	UFL1-AS1	ncRNA_intronic
rs6568428	6	96903604	A	G	0.3658	1.79e-26	UFL1-AS1	ncRNA_intronic
rs4367982	12	57531632	A	G	0.3161	1.9e-26	LRP1	intronic
rs9386500	6	96889845	A	C	0.3658	1.98e-26	UFL1-AS1	ncRNA_intronic
rs4839834	6	96882109	C	A	0.3658	2.04e-26	UFL1-AS1	ncRNA_intronic
rs9384602	6	96919561	G	A	0.3658	2.26e-26	UFL1-AS1	ncRNA_intronic
rs9373818	6	96885823	T	A	0.3658	2.26e-26	UFL1-AS1	ncRNA_intronic
rs4759045	12	57534641	G	A	0.3032	2.42e-26	LRP1	intronic
rs1466535	12	57534470	G	A	0.3032	2.52e-26	LRP1	intronic
rs1799737	12	57534912	G	A	0.3052	2.57e-26	LRP1	intronic
rs3860243	6	96905303	T	G	0.3658	2.88e-26	UFL1-AS1	ncRNA_intronic
rs9373887	6	96957004	C	T	0.3708	3.05e-26	UFL1-AS1	ncRNA_intronic
rs4131519	6	96964939	G	A	0.3678	4.43e-26	UFL1-AS1	ncRNA_intronic
rs4759277	12	57533690	C	A	0.3161	4.61e-26	LRP1	intronic
rs11153070	6	97039720	C	G	0.1978	5.3e-26	FHL5	intronic
rs2983897	6	97033780	G	A	0.2435	1.41e-25	FHL5	intronic
rs2971608	6	97039757	T	C	0.2445	1.41e-25	FHL5	intronic
rs2971603	6	97035418	C	T	0.2435	1.55e-25	FHL5	intronic
rs4839833	6	96882069	T	C	0.2336	2.15e-25	UFL1-AS1	ncRNA_intronic
rs9399930	6	96854444	G	T	0.3429	2.38e-25	UFL1-AS1	ncRNA_intronic
rs1127175	6	96999725	C	T	0.3698	2.4e-25	UFL1	exonic
rs2971606	6	97043025	C	G	0.2455	2.4e-25	FHL5	intronic
rs2971609	6	97039665	A	G	0.2445	2.44e-25	FHL5	intronic
rs7770889	6	96858453	T	C	0.3718	2.44e-25	UFL1-AS1	ncRNA_intronic
rs4265039	6	96878929	T	C	0.2356	2.58e-25	UFL1-AS1	ncRNA_intronic
rs1157316	6	96869710	G	A	0.2336	2.64e-25	UFL1-AS1	ncRNA_intronic
rs4346856	6	96880270	C	T	0.2356	2.75e-25	UFL1-AS1	ncRNA_intronic
rs9486719	6	97060124	G	A	0.2157	2.79e-25	FHL5	intronic
rs6568392	6	96861476	G	T	0.2356	2.95e-25	UFL1-AS1	ncRNA_intronic
rs13208321	6	96860354	A	G	0.2336	3.18e-25	UFL1-AS1	ncRNA_intronic
rs6920913	6	96874297	A	G	0.2117	4.83e-25	UFL1-AS1	ncRNA_intronic
rs4343922	6	96876903	C	T	0.2107	6.61e-25	UFL1-AS1	ncRNA_intronic
rs9486205	6	96877006	C	T	0.2058	6.61e-25	UFL1-AS1	ncRNA_intronic
rs6568443	6	96944473	T	C	0.2107	7.98e-25	UFL1-AS1	ncRNA_intronic
rs9398072	6	96911304	T	C	0.2117	8.13e-25	UFL1-AS1	ncRNA_intronic
rs926276	6	96868735	C	T	0.2097	8.47e-25	UFL1-AS1	ncRNA_intronic
rs12208556	6	96903486	C	T	0.2107	8.73e-25	UFL1-AS1	ncRNA_intronic
rs4839837	6	96908706	G	A	0.2127	1.06e-24	UFL1-AS1	ncRNA_intronic
rs2983896	6	97029871	G	A	0.2366	1.14e-24	FHL5	intronic
rs4486027	6	96911886	T	C	0.2306	1.19e-24	UFL1-AS1	ncRNA_intronic
rs11759769	6	97065212	G	A	0.2336	1.84e-24	FHL5	downstream
rs11751075	6	97065751	G	A	0.2336	1.91e-24	FHL5	intergenic
rs3798293	6	97033370	A	G	0.2376	1.95e-24	FHL5	intronic
rs6923212	6	97061940	T	C	0.2097	2.63e-24	FHL5	intronic
rs6921291	6	97066242	C	T	0.2107	2.69e-24	FHL5	intergenic
rs12525695	6	97039818	G	A	0.2137	3.09e-24	FHL5	intronic
rs3798294	6	97049587	G	A	0.2127	3.13e-24	FHL5	intronic
rs9386528	6	96928514	G	A	0.337	3.19e-24	UFL1-AS1	ncRNA_intronic
rs12197411	6	97039621	G	A	0.2137	3.22e-24	FHL5	intronic
rs4078038	6	96904366	T	C	0.2058	3.38e-24	UFL1-AS1	ncRNA_intronic
rs12204068	6	97036201	C	T	0.2137	3.42e-24	FHL5	intronic
rs2472895	6	96870387	A	T	0.2068	3.46e-24	UFL1-AS1	ncRNA_intronic
rs9285393	6	97020917	C	A	0.2396	3.47e-24	FHL5	intronic
rs2499813	6	96875338	T	C	0.2058	3.57e-24	UFL1-AS1	ncRNA_intronic
rs2273622	6	97058567	A	G	0.2117	3.7e-24	FHL5	exonic
rs11153067	6	97039421	A	T	0.2137	3.85e-24	FHL5	intronic
rs12194971	6	96911073	T	C	0.2058	3.94e-24	UFL1-AS1	ncRNA_intronic
rs2472884	6	96863965	C	T	0.2058	3.94e-24	UFL1-AS1	ncRNA_intronic
rs11152970	6	96909077	A	G	0.2068	4e-24	UFL1-AS1	ncRNA_intronic
rs11152969	6	96908712	A	C	0.2068	4.01e-24	UFL1-AS1	ncRNA_intronic
rs13201795	6	96910471	G	A	0.2058	4.01e-24	UFL1-AS1	ncRNA_intronic
rs3906199	6	97049899	C	A	0.2137	4.06e-24	FHL5	intronic
rs12195315	6	96905711	T	G	0.2058	4.07e-24	UFL1-AS1	ncRNA_intronic
rs11757102	6	96885073	G	A	0.2068	4.08e-24	UFL1-AS1	ncRNA_intronic
rs12204342	6	97054314	G	T	0.2117	4.11e-24	FHL5	intronic
rs4486019	6	96883814	T	C	0.2068	4.12e-24	UFL1-AS1	ncRNA_intronic
rs11152968	6	96908653	C	T	0.2068	4.12e-24	UFL1-AS1	ncRNA_intronic
rs34209750	6	96882215	G	T	0.2068	4.13e-24	UFL1-AS1	ncRNA_intronic
rs11757063	6	96884886	G	A	0.2068	4.13e-24	UFL1-AS1	ncRNA_intronic
rs11752584	6	96884952	C	A	0.2068	4.13e-24	UFL1-AS1	ncRNA_intronic
rs148083617	6	96888353	A	T	0.2068	4.14e-24	UFL1-AS1	ncRNA_intronic
rs35487471	6	96879715	C	T	0.2068	4.15e-24	UFL1-AS1	ncRNA_intronic
rs13207333	6	96882254	T	C	0.2068	4.15e-24	UFL1-AS1	ncRNA_intronic
rs67996804	6	96884387	C	T	0.2068	4.16e-24	UFL1-AS1	ncRNA_intronic
rs34236778	6	96884556	C	A	0.2068	4.16e-24	UFL1-AS1	ncRNA_intronic
rs35035182	6	96885300	T	C	0.2068	4.16e-24	UFL1-AS1	ncRNA_intronic
rs35410524	6	96885405	C	T	0.2058	4.16e-24	UFL1-AS1	ncRNA_intronic
rs12208884	6	96885572	G	A	0.2068	4.16e-24	UFL1-AS1	ncRNA_intronic
rs13213297	6	96887569	C	A	0.2068	4.16e-24	UFL1-AS1	ncRNA_intronic
rs13202091	6	96887771	T	C	0.2068	4.16e-24	UFL1-AS1	ncRNA_intronic
rs140961595	6	96888323	A	G	0.2068	4.16e-24	UFL1-AS1	ncRNA_intronic
rs12210834	6	96890407	A	T	0.2068	4.18e-24	UFL1-AS1	ncRNA_intronic
rs146759159	6	96944004	G	T	0.2068	4.19e-24	UFL1-AS1	ncRNA_intronic
rs72931061	6	96880285	G	A	0.2068	4.2e-24	UFL1-AS1	ncRNA_intronic
rs12205655	6	96891733	T	A	0.2068	4.25e-24	UFL1-AS1	ncRNA_intronic
rs12213426	6	96896035	T	C	0.2068	4.27e-24	UFL1-AS1	ncRNA_intronic
rs12190507	6	96898265	T	G	0.2068	4.27e-24	UFL1-AS1	ncRNA_intronic
rs12190508	6	96898269	T	C	0.2068	4.27e-24	UFL1-AS1	ncRNA_intronic
rs34826652	6	96899085	A	G	0.2068	4.27e-24	UFL1-AS1	ncRNA_intronic
rs28623445	6	96899116	G	T	0.2068	4.27e-24	UFL1-AS1	ncRNA_intronic
rs11152959	6	96900272	C	T	0.2068	4.27e-24	UFL1-AS1	ncRNA_intronic
rs11152960	6	96900398	A	G	0.2068	4.27e-24	UFL1-AS1	ncRNA_intronic
rs2145535	6	97034715	G	A	0.2137	4.28e-24	FHL5	intronic
rs9386648	6	97035656	T	C	0.2137	4.36e-24	FHL5	intronic
rs12529248	6	96895377	T	G	0.2068	4.38e-24	UFL1-AS1	ncRNA_intronic
rs13208422	6	96892119	C	T	0.2068	4.41e-24	UFL1-AS1	ncRNA_intronic
rs12205728	6	96891838	T	C	0.2068	4.42e-24	UFL1-AS1	ncRNA_intronic
rs12190520	6	96928620	A	C	0.2068	4.48e-24	UFL1-AS1	ncRNA_intronic
rs2499809	6	96870110	C	T	0.2068	4.51e-24	UFL1-AS1	ncRNA_intronic
rs2472897	6	96870569	G	T	0.2068	4.51e-24	UFL1-AS1	ncRNA_intronic
rs2092095	6	96870864	T	G	0.2068	4.51e-24	UFL1-AS1	ncRNA_intronic
rs2092096	6	96870919	T	C	0.2068	4.51e-24	UFL1-AS1	ncRNA_intronic
rs2263192	6	96873037	C	G	0.2068	4.51e-24	UFL1-AS1	ncRNA_intronic
rs1116113	6	96873586	G	C	0.2068	4.51e-24	UFL1-AS1	ncRNA_intronic
rs2472906	6	96875318	G	T	0.2068	4.51e-24	UFL1-AS1	ncRNA_intronic
rs2472908	6	96875998	A	T	0.2068	4.51e-24	UFL1-AS1	ncRNA_intronic
rs2472911	6	96877055	A	G	0.2018	4.51e-24	UFL1-AS1	ncRNA_intronic
rs2499814	6	96877245	C	T	0.2068	4.51e-24	UFL1-AS1	ncRNA_intronic
rs2499816	6	96878206	C	T	0.2068	4.51e-24	UFL1-AS1	ncRNA_intronic
rs2499817	6	96878321	C	T	0.2068	4.51e-24	UFL1-AS1	ncRNA_intronic
rs12203657	6	96883285	G	A	0.2068	4.53e-24	UFL1-AS1	ncRNA_intronic
rs2472880	6	96860130	G	A	0.2068	4.55e-24	UFL1-AS1	ncRNA_intronic
rs2472904	6	96874962	T	G	0.2068	4.58e-24	UFL1-AS1	ncRNA_intronic
rs11755945	6	96908038	G	C	0.2068	4.62e-24	UFL1-AS1	ncRNA_intronic
rs11153071	6	97039741	G	A	0.2078	4.67e-24	FHL5	intronic
rs4077932	6	96905144	C	T	0.2068	4.73e-24	UFL1-AS1	ncRNA_intronic
rs13202675	6	97028427	C	T	0.2137	4.73e-24	FHL5	intronic
rs12208682	6	96921307	G	C	0.2028	4.75e-24	UFL1-AS1	ncRNA_intronic
rs12208124	6	97027942	C	T	0.2137	4.76e-24	FHL5	intronic
rs2472886	6	96864876	C	T	0.2068	4.78e-24	UFL1-AS1	ncRNA_intronic
rs2064947	6	97052754	C	T	0.2117	4.79e-24	FHL5	exonic
rs2472887	6	96865437	A	G	0.2068	4.8e-24	UFL1-AS1	ncRNA_intronic
rs2472890	6	96867646	C	T	0.2068	4.8e-24	UFL1-AS1	ncRNA_intronic
rs2472881	6	96862562	C	T	0.2068	4.82e-24	UFL1-AS1	ncRNA_intronic
rs2205755	6	96864704	A	G	0.2068	4.82e-24	UFL1-AS1	ncRNA_intronic
rs2472889	6	96866803	T	G	0.2068	4.82e-24	UFL1-AS1	ncRNA_intronic
rs2142652	6	96868504	A	C	0.2068	4.84e-24	UFL1-AS1	ncRNA_intronic
rs12213375	6	96902134	A	G	0.2068	4.84e-24	UFL1-AS1	ncRNA_intronic
rs75303492	6	96902999	G	A	0.2068	4.84e-24	UFL1-AS1	ncRNA_intronic
rs12208449	6	96903253	C	T	0.2068	4.84e-24	UFL1-AS1	ncRNA_intronic
rs12191653	6	96903898	T	C	0.2068	4.84e-24	UFL1-AS1	ncRNA_intronic
rs12210146	6	96903962	C	T	0.2068	4.84e-24	UFL1-AS1	ncRNA_intronic
rs2499804	6	96861216	T	C	0.2068	4.86e-24	UFL1-AS1	ncRNA_intronic
rs12530462	6	97053514	C	T	0.2117	4.92e-24	FHL5	intronic
rs2179126	6	96871350	A	G	0.2068	5.04e-24	UFL1-AS1	ncRNA_intronic
rs2142653	6	96871520	C	A	0.2068	5.04e-24	UFL1-AS1	ncRNA_intronic
rs9400016	6	96940883	G	T	0.2068	5.09e-24	UFL1-AS1	ncRNA_intronic
rs12199452	6	96880703	G	A	0.2068	5.12e-24	UFL1-AS1	ncRNA_intronic
rs2472882	6	96863474	C	T	0.2068	5.18e-24	UFL1-AS1	ncRNA_intronic
rs2472883	6	96863817	C	T	0.2068	5.18e-24	UFL1-AS1	ncRNA_intronic
rs2499807	6	96864053	T	G	0.2068	5.18e-24	UFL1-AS1	ncRNA_intronic
rs1303852	6	96864523	C	T	0.2068	5.18e-24	UFL1-AS1	ncRNA_intronic
rs2472888	6	96865501	T	C	0.2068	5.25e-24	UFL1-AS1	ncRNA_intronic
rs11153018	6	96956137	G	A	0.2068	5.42e-24	UFL1-AS1	ncRNA_intronic
rs10872018	6	97026429	G	A	0.2137	5.47e-24	FHL5	intronic
rs12193732	6	96942609	G	A	0.2068	5.56e-24	UFL1-AS1	ncRNA_intronic
rs10447413	6	96943434	G	C	0.2068	5.57e-24	UFL1-AS1	ncRNA_intronic
rs112107820	6	96943946	C	T	0.2068	5.57e-24	UFL1-AS1	ncRNA_intronic
rs9373978	6	97056255	T	C	0.2117	5.61e-24	FHL5	intronic
rs3798296	6	97052286	G	A	0.2117	6.4e-24	FHL5	intronic
rs2472893	6	96870048	G	C	0.2068	6.53e-24	UFL1-AS1	ncRNA_intronic
rs12207570	6	96987884	T	G	0.2147	6.75e-24	UFL1	intronic
rs12214469	6	97019471	G	T	0.2147	6.78e-24	FHL5	intronic
rs12527021	6	97025496	C	T	0.2147	6.9e-24	FHL5	intronic
rs4262195	6	96929475	T	C	0.2068	6.93e-24	UFL1-AS1	ncRNA_intronic
rs11153064	6	97021959	A	G	0.2147	7.06e-24	FHL5	intronic
rs3798289	6	97023632	T	C	0.2147	7.19e-24	FHL5	intronic
rs11153059	6	97014537	T	A	0.2147	7.21e-24	FHL5	intronic
rs11153058	6	97012746	C	T	0.2147	7.24e-24	FHL5	intronic
rs11153023	6	96968525	C	T	0.2058	7.28e-24	UFL1-AS1	ncRNA_intronic
rs760619	6	96857431	A	G	0.2068	7.36e-24	UFL1-AS1	ncRNA_intronic
rs3798295	6	97052164	C	T	0.2117	7.64e-24	FHL5	intronic
rs2499801	6	96854594	G	A	0.2068	8.3e-24	UFL1-AS1	ncRNA_intronic
rs34051754	6	97007754	A	T	0.2147	8.75e-24	FHL5	intergenic
rs13210597	6	96969694	C	A	0.2157	9.08e-24	UFL1	UTR5
rs12201449	6	96959382	C	T	0.2058	9.64e-24	UFL1-AS1	ncRNA_intronic
rs13206547	6	97006942	T	C	0.2147	9.95e-24	FHL5	intergenic
rs11152951	6	96894135	C	G	0.2087	1.02e-23	UFL1-AS1	ncRNA_intronic
rs11756315	6	97008678	G	A	0.2137	1.15e-23	FHL5	intergenic
rs3734238	6	96996228	A	T	0.2147	1.22e-23	UFL1	intronic
rs3734239	6	96996244	A	G	0.2147	1.24e-23	UFL1	intronic
rs10457159	6	96993139	G	A	0.2147	1.27e-23	UFL1	intronic
rs12208011	6	96991105	G	A	0.2147	1.29e-23	UFL1	intronic
rs6916232	6	96985959	A	T	0.2147	1.3e-23	UFL1	intronic
rs11152952	6	96894303	A	G	0.2087	1.54e-23	UFL1-AS1	ncRNA_intronic
rs11152953	6	96894305	C	T	0.2087	1.54e-23	UFL1-AS1	ncRNA_intronic
rs10457174	6	97067047	C	T	0.2217	1.67e-23	FHL5	intergenic
rs73120411	12	57519826	C	T	0.3131	2.9e-23	STAT6	intronic
rs3849198	6	97036539	C	A	0.2137	3.44e-23	FHL5	intronic
rs6941258	6	96938856	C	T	0.493	5e-22	UFL1-AS1	ncRNA_intronic
rs6934392	6	96938227	G	A	0.493	5.57e-22	UFL1-AS1	ncRNA_intronic
rs12210028	6	96938655	C	T	0.493	8.65e-22	UFL1-AS1	ncRNA_intronic
rs11152994	6	96938660	G	A	0.493	9.79e-22	UFL1-AS1	ncRNA_intronic
rs4599656	6	96936682	G	A	0.493	1.04e-21	UFL1-AS1	ncRNA_intronic
rs12368672	12	57512470	C	G	0.3439	5.12e-21	STAT6	intronic
rs4839826	6	96853616	C	T	0.2505	5.96e-21	UFL1-AS1	ncRNA_intronic
rs6924957	6	96853579	G	T	0.2505	1.11e-20	UFL1-AS1	ncRNA_intronic
rs2499787	6	96841762	G	C	0.1879	1.38e-20	UFL1-AS1	ncRNA_intronic
rs3001425	12	57509569	C	T	0.3429	1.39e-20	STAT6	intronic
rs1009597	6	96843540	A	T	0.1869	3.16e-20	UFL1-AS1	ncRNA_intronic
rs1009596	6	96843688	A	G	0.1869	3.16e-20	UFL1-AS1	ncRNA_intronic
rs3001427	12	57508649	G	T	0.34	3.85e-20	STAT6	intronic
rs3122929	12	57509102	C	T	0.34	4.27e-20	STAT6	intronic
rs2092094	6	96844123	G	C	0.1869	6.5e-20	UFL1-AS1	ncRNA_intronic
rs2103539	6	96844342	T	A	0.1869	6.5e-20	UFL1-AS1	ncRNA_intronic
rs2499789	6	96844510	T	C	0.1869	6.5e-20	UFL1-AS1	ncRNA_intronic
rs2499790	6	96845078	G	A	0.1869	6.5e-20	UFL1-AS1	ncRNA_intronic
rs2472876	6	96845723	A	G	0.1869	6.5e-20	UFL1-AS1	ncRNA_intronic
rs2205754	6	96843134	T	C	0.1869	6.52e-20	UFL1-AS1	ncRNA_intronic
rs976357	6	96849679	C	T	0.1879	6.55e-20	UFL1-AS1	ncRNA_intronic
rs976356	6	96849437	T	A	0.1879	6.58e-20	UFL1-AS1	ncRNA_intronic
rs2499796	6	96848364	A	G	0.1879	6.64e-20	UFL1-AS1	ncRNA_intronic
rs2499792	6	96846264	A	C	0.1869	6.71e-20	UFL1-AS1	ncRNA_intronic
rs2499793	6	96846402	A	C	0.1869	6.71e-20	UFL1-AS1	ncRNA_intronic
rs167769	12	57503775	C	T	0.335	6.71e-20	STAT6	UTR5
rs2049927	6	96848958	C	G	0.1879	6.82e-20	UFL1-AS1	ncRNA_intronic
rs2499799	6	96851676	T	C	0.1879	7.6e-20	UFL1-AS1	ncRNA_intronic
rs2472875	6	96844691	G	A	0.1869	8.26e-20	UFL1-AS1	ncRNA_intronic
rs2499797	6	96848669	G	A	0.1879	9.48e-20	UFL1-AS1	ncRNA_intronic
rs4839827	6	96853967	C	T	0.4751	7.87e-19	UFL1-AS1	ncRNA_intronic
rs9399923	6	96850379	G	A	0.2406	5.3e-18	UFL1-AS1	ncRNA_intronic
rs4839683	6	96851933	A	G	0.2406	5.66e-18	UFL1-AS1	ncRNA_intronic
rs324011	12	57502182	C	T	0.3469	1.06e-17	STAT6	intronic
rs6939383	6	96847181	A	G	0.4861	1.35e-17	UFL1-AS1	ncRNA_intronic
rs725957	12	57331741	G	A	0.3936	1.45e-17	SDR9C7	intergenic
rs703816	12	57497005	T	C	0.3718	2.69e-17	STAT6	intronic
rs1098740	12	57369910	G	A	0.4175	1.8e-16	RDH16	intergenic
rs1965629	2	234824731	A	G	0.174	6.25e-16	TRPM8	intergenic
rs2362290	2	234825369	G	A	0.174	6.25e-16	TRPM8	upstream
rs1985366	2	234824559	T	C	0.174	6.27e-16	TRPM8	intergenic
rs6738979	2	234823058	A	G	0.174	6.28e-16	TRPM8	intergenic
rs10170399	2	234826648	A	G	0.174	6.31e-16	TRPM8	intronic
rs11563063	2	234821530	G	A	0.174	6.75e-16	TRPM8	intergenic
rs9486165	6	96852189	G	C	0.4622	6.75e-16	UFL1-AS1	ncRNA_intronic
rs11892538	2	234821445	G	C	0.174	6.79e-16	TRPM8	intergenic
rs1003540	2	234825884	A	G	0.174	6.89e-16	TRPM8	upstream
rs6724624	2	234820578	C	G	0.174	7.53e-16	TRPM8	intergenic
rs10457146	6	96936273	G	A	0.334	7.64e-16	UFL1-AS1	ncRNA_intronic
rs10166942	2	234825093	T	C	0.174	8.28e-16	TRPM8	upstream
rs11152989	6	96936061	C	T	0.333	8.81e-16	UFL1-AS1	ncRNA_intronic
rs976507	6	96851104	T	G	0.4632	9.14e-16	UFL1-AS1	ncRNA_intronic
rs6940712	6	96844206	G	A	0.4622	1.08e-15	UFL1-AS1	ncRNA_intronic
rs9486146	6	96845874	C	T	0.4622	1.1e-15	UFL1-AS1	ncRNA_intronic
rs4663983	2	234815005	A	G	0.173	1.45e-15	TRPM8	intergenic
rs10187654	2	234814059	C	T	0.174	1.52e-15	TRPM8	intergenic
rs9349379	6	12903957	A	G	0.4006	3.59e-15	PHACTR1	intronic
rs9486126	6	96842467	T	C	0.4622	3.72e-15	UFL1-AS1	ncRNA_intronic
rs840161	12	57323523	A	G	0.339	3.79e-15	SDR9C7	intronic
rs77804065	17	43810896	C	T	0.2505	5.87e-15	ENSG00000265964:RP11-105N13.4	ncRNA_intronic:ncRNA_intronic
rs74944644	17	43940020	T	C	0.2396	7.45e-15	MAPT-AS1	ncRNA_intronic
rs75210307	17	43940012	T	C	0.2396	8.17e-15	MAPT-AS1	ncRNA_intronic
rs79412431	17	43940021	G	A	0.2396	8.91e-15	MAPT-AS1	ncRNA_intronic
rs17652520	17	44098967	G	A	0.2435	1e-14	MAPT	intronic
rs241036	17	43731719	A	C	0.2396	1.08e-14	RP11-105N13.4	ncRNA_intronic
rs76640332	17	44189858	G	A	0.2296	1.1e-14	KANSL1	intronic
rs62065453	17	43573419	C	T	0.2396	1.19e-14	LRRC37A4P	intergenic
rs62056909	17	43783803	A	G	0.2366	1.2e-14	RP11-105N13.4	ncRNA_intronic
rs62055888	17	43838720	C	T	0.2366	1.27e-14	RP11-105N13.4	ncRNA_intronic
rs79772780	17	44189855	G	A	0.2296	1.33e-14	KANSL1	intronic
rs62063281	17	44038785	A	G	0.2416	1.42e-14	MAPT	intronic
rs17652036	17	44073027	G	A	0.2406	1.46e-14	MAPT	intronic
rs77301847	17	43810902	A	G	0.2396	1.57e-14	RP11-105N13.4:ENSG00000265964	ncRNA_intronic:ncRNA_intronic
rs9468	17	44101563	T	C	0.2416	1.61e-14	MAPT	UTR3
rs78929339	17	44189910	A	G	0.2396	1.64e-14	KANSL1	intronic
rs17762308	17	43780948	T	C	0.2396	1.67e-14	RP11-105N13.4	ncRNA_intronic
rs8712	17	44101871	A	G	0.2416	1.68e-14	MAPT	UTR3
rs440778	17	43686420	A	G	0.2406	1.71e-14	RPS26P8	downstream
rs17577975	17	44210442	C	T	0.2396	1.71e-14	KANSL1	intronic
rs62055718	17	43766418	C	T	0.2386	1.75e-14	RP11-105N13.4	ncRNA_intronic
rs439558	17	43717803	T	C	0.2406	1.76e-14	CRHR1-IT1	ncRNA_exonic
rs62055717	17	43766415	A	G	0.2386	1.79e-14	RP11-105N13.4	ncRNA_intronic
rs62056877	17	43778828	T	G	0.2406	1.79e-14	RP11-105N13.4	ncRNA_intronic
rs62063786	17	44061023	G	A	0.2406	1.86e-14	MAPT	exonic
rs77044307	17	44172408	C	G	0.2406	1.89e-14	KANSL1	intronic
rs62063849	17	44073062	T	G	0.2406	1.9e-14	MAPT	intronic
rs62055937	17	43848968	G	T	0.2396	1.93e-14	RP11-105N13.4	ncRNA_intronic
rs16940904	17	44186063	C	T	0.2465	1.95e-14	KANSL1	intronic
rs75022332	17	43810873	A	T	0.2396	1.97e-14	ENSG00000265964	ncRNA_exonic
rs7221390	17	44116950	T	G	0.2465	1.99e-14	KANSL1	intronic
rs8077487	17	44115440	T	C	0.2465	2e-14	KANSL1	intronic
rs112572874	17	44072984	A	G	0.2406	2.02e-14	MAPT	intronic
rs62061817	17	44182706	A	G	0.2406	2.04e-14	KANSL1	intronic
rs9303525	17	44187257	A	G	0.2465	2.04e-14	KANSL1	intronic
rs241033	17	43733983	G	A	0.2396	2.05e-14	RP11-105N13.4	ncRNA_intronic
rs11079718	17	43839951	A	T	0.2435	2.07e-14	RP11-105N13.4	ncRNA_intronic
rs10514901	17	44194735	G	T	0.2406	2.07e-14	KANSL1	intronic
rs7207582	17	44210933	A	G	0.2465	2.08e-14	KANSL1	intronic
rs55840731	17	43769277	C	G	0.2396	2.08e-14	RP11-105N13.4	ncRNA_intronic
rs3919455	17	43953707	C	T	0.2396	2.08e-14	MAPT-AS1	ncRNA_intronic
rs112596352	17	44170238	G	A	0.2406	2.08e-14	KANSL1	intronic
rs62061790	17	44170414	G	A	0.2406	2.08e-14	KANSL1	intronic
rs62061851	17	44194891	C	T	0.2406	2.08e-14	KANSL1	intronic
rs2214258	17	43953719	G	C	0.2396	2.09e-14	MAPT-AS1	ncRNA_intronic
rs1052553	17	44073889	A	G	0.2416	2.09e-14	MAPT	exonic
rs17688126	17	43765080	A	G	0.2396	2.1e-14	RP11-105N13.4	ncRNA_intronic
rs112333322	17	44126673	A	G	0.2406	2.1e-14	KANSL1	intronic
rs17576631	17	44170018	G	C	0.2406	2.1e-14	KANSL1	intronic
rs62055752	17	43767628	G	A	0.2396	2.1e-14	RP11-105N13.4	ncRNA_intronic
rs3087534	17	44198806	T	C	0.2406	2.11e-14	KANSL1	intronic
rs79406732	17	43940497	C	T	0.2396	2.13e-14	MAPT-AS1	ncRNA_intronic
rs62061791	17	44171024	T	C	0.2406	2.13e-14	KANSL1	intronic
rs389978	17	43717415	A	G	0.2406	2.14e-14	RP11-105N13.4:CRHR1-IT1	ncRNA_intronic:ncRNA_intronic
rs62055889	17	43838919	G	A	0.2396	2.14e-14	RP11-105N13.4	ncRNA_intronic
rs111273167	17	43740967	C	T	0.2396	2.15e-14	RP11-105N13.4	ncRNA_intronic
rs17688056	17	43763241	C	T	0.2396	2.15e-14	RP11-105N13.4	ncRNA_intronic
rs62061802	17	44174351	T	A	0.2406	2.15e-14	KANSL1	intronic
rs79346219	17	44184375	A	G	0.2406	2.15e-14	KANSL1	intronic
rs241021	17	43738627	T	G	0.2396	2.15e-14	RP11-105N13.4	ncRNA_intronic
rs241020	17	43738676	C	A	0.2396	2.15e-14	RP11-105N13.4	ncRNA_intronic
rs17688410	17	43772251	C	T	0.2396	2.15e-14	RP11-105N13.4	ncRNA_intronic
rs75412750	17	44172773	C	T	0.2406	2.15e-14	KANSL1	intronic
rs62061795	17	44173179	C	A	0.2406	2.15e-14	KANSL1	intronic
rs241022	17	43737730	T	C	0.2396	2.16e-14	RP11-105N13.4	ncRNA_intronic
rs62053940	17	43741028	A	G	0.2396	2.16e-14	RP11-105N13.4	ncRNA_intronic
rs17576709	17	44173356	C	G	0.2406	2.16e-14	KANSL1	intronic
rs62061796	17	44173408	G	A	0.2406	2.16e-14	KANSL1	intronic
rs62061803	17	44174513	C	A	0.2396	2.16e-14	KANSL1	intronic
rs62061821	17	44186055	G	A	0.2406	2.16e-14	KANSL1	intronic
rs17577496	17	44194835	T	C	0.2406	2.16e-14	KANSL1	intronic
rs2942166	17	43715427	T	C	0.2406	2.16e-14	CRHR1-IT1:RP11-105N13.4	ncRNA_intronic:ncRNA_intronic
rs449501	17	43724555	G	A	0.2396	2.16e-14	CRHR1-IT1	ncRNA_exonic
rs62063263	17	44033394	G	C	0.2396	2.16e-14	MAPT	intronic
rs241024	17	43736763	C	T	0.2396	2.17e-14	RP11-105N13.4	ncRNA_intronic
rs241023	17	43737040	G	A	0.2396	2.17e-14	RP11-105N13.4	ncRNA_intronic
rs62055714	17	43764796	G	T	0.2406	2.17e-14	RP11-105N13.4	ncRNA_intronic
rs62055715	17	43764847	G	A	0.2396	2.17e-14	RP11-105N13.4	ncRNA_intronic
rs17688875	17	43778406	A	G	0.2396	2.17e-14	RP11-105N13.4	ncRNA_intronic
rs79348289	17	44172698	T	C	0.2406	2.17e-14	KANSL1	intronic
rs366858	17	43726588	C	T	0.2396	2.17e-14	RP11-105N13.4	ncRNA_intronic
rs241029	17	43734643	T	C	0.2396	2.17e-14	RP11-105N13.4	ncRNA_intronic
rs62055751	17	43767538	A	G	0.2396	2.17e-14	RP11-105N13.4	ncRNA_intronic
rs241026	17	43735555	G	A	0.2396	2.18e-14	RP11-105N13.4	ncRNA_intronic
rs62053954	17	43749949	G	A	0.2396	2.18e-14	RP11-105N13.4	ncRNA_intronic
rs62055712	17	43764565	A	G	0.2396	2.18e-14	RP11-105N13.4	ncRNA_intronic
rs62055713	17	43764685	C	T	0.2396	2.18e-14	RP11-105N13.4	ncRNA_intronic
rs17688090	17	43764987	G	A	0.2396	2.18e-14	RP11-105N13.4	ncRNA_intronic
rs62063264	17	44033401	C	T	0.2396	2.18e-14	MAPT	intronic
rs434971	17	43725992	G	A	0.2396	2.19e-14	RP11-105N13.4	ncRNA_intronic
rs17688068	17	43763935	A	G	0.2396	2.19e-14	RP11-105N13.4	ncRNA_intronic
rs1706746	17	43721457	C	T	0.2396	2.19e-14	CRHR1-IT1:RP11-105N13.4	ncRNA_intronic:ncRNA_intronic
rs3418	17	43723462	C	T	0.2396	2.19e-14	CRHR1-IT1	ncRNA_exonic
rs448830	17	43725212	G	A	0.2396	2.19e-14	CRHR1-IT1	ncRNA_exonic
rs434428	17	43725684	G	A	0.2396	2.19e-14	RP11-105N13.4	ncRNA_intronic
rs434598	17	43725762	G	A	0.2396	2.19e-14	RP11-105N13.4	ncRNA_intronic
rs385691	17	43726125	A	C	0.2396	2.19e-14	RP11-105N13.4	ncRNA_intronic
rs455028	17	43726574	T	C	0.2396	2.19e-14	RP11-105N13.4	ncRNA_intronic
rs62055753	17	43767631	G	A	0.2396	2.19e-14	RP11-105N13.4	ncRNA_intronic
rs62055754	17	43768230	C	G	0.2396	2.19e-14	RP11-105N13.4	ncRNA_intronic
rs56312737	17	43769516	C	A	0.2396	2.19e-14	RP11-105N13.4	ncRNA_intronic
rs74765707	17	43770416	T	C	0.2396	2.19e-14	RP11-105N13.4	ncRNA_intronic
rs10491144	17	43773124	A	C	0.2396	2.19e-14	RP11-105N13.4	ncRNA_intronic
rs6503457	17	44208312	G	T	0.2455	2.19e-14	KANSL1	intronic
rs17688249	17	43766754	C	T	0.2396	2.2e-14	RP11-105N13.4	ncRNA_intronic
rs17761581	17	43769088	T	C	0.2396	2.2e-14	RP11-105N13.4	ncRNA_intronic
rs56283089	17	43769321	A	C	0.2396	2.2e-14	RP11-105N13.4	ncRNA_intronic
rs62056861	17	43770443	T	C	0.2396	2.2e-14	RP11-105N13.4	ncRNA_intronic
rs62056863	17	43770595	A	G	0.2396	2.2e-14	RP11-105N13.4	ncRNA_intronic
rs17688452	17	43773085	G	A	0.2396	2.2e-14	RP11-105N13.4	ncRNA_intronic
rs10491143	17	43773248	A	T	0.2396	2.2e-14	RP11-105N13.4	ncRNA_intronic
rs17688511	17	43773607	T	G	0.2406	2.2e-14	RP11-105N13.4	ncRNA_intronic
rs17688534	17	43773877	A	T	0.2396	2.2e-14	RP11-105N13.4	ncRNA_intronic
rs17688558	17	43773943	A	G	0.2396	2.2e-14	RP11-105N13.4	ncRNA_intronic
rs17761985	17	43776787	C	T	0.2396	2.2e-14	RP11-105N13.4	ncRNA_intronic
rs241031	17	43734304	T	C	0.2396	2.2e-14	RP11-105N13.4	ncRNA_intronic
rs241030	17	43734503	A	G	0.2396	2.2e-14	RP11-105N13.4	ncRNA_intronic
rs17760577	17	43741452	C	T	0.2396	2.2e-14	RP11-105N13.4	ncRNA_intronic
rs62055716	17	43765778	C	T	0.2396	2.2e-14	RP11-105N13.4	ncRNA_intronic
rs17688296	17	43767815	C	T	0.2396	2.2e-14	RP11-105N13.4	ncRNA_intronic
rs62056864	17	43770995	G	A	0.2396	2.2e-14	RP11-105N13.4	ncRNA_intronic
rs62056867	17	43771627	A	G	0.2396	2.2e-14	RP11-105N13.4	ncRNA_intronic
rs56200760	17	43772018	G	T	0.2396	2.2e-14	RP11-105N13.4	ncRNA_intronic
rs17688391	17	43772109	C	A	0.2396	2.2e-14	RP11-105N13.4	ncRNA_intronic
rs17688434	17	43772540	G	A	0.2396	2.2e-14	RP11-105N13.4	ncRNA_intronic
rs62062788	17	44024906	A	G	0.2396	2.2e-14	MAPT	intronic
rs444071	17	43707951	C	T	0.2396	2.21e-14	CRHR1-IT1	ncRNA_exonic
rs396593	17	43707955	C	A	0.2396	2.21e-14	CRHR1-IT1	ncRNA_exonic
rs55927630	17	43772407	C	T	0.2396	2.21e-14	RP11-105N13.4	ncRNA_intronic
rs62056872	17	43775015	T	C	0.2396	2.21e-14	RP11-105N13.4	ncRNA_intronic
rs7218319	17	44126365	C	T	0.2465	2.21e-14	KANSL1	intronic
rs757502	17	43756506	C	T	0.2396	2.21e-14	RP11-105N13.4	ncRNA_intronic
rs62056865	17	43771193	T	C	0.2396	2.21e-14	RP11-105N13.4	ncRNA_intronic
rs62056866	17	43771493	G	A	0.2396	2.21e-14	RP11-105N13.4	ncRNA_intronic
rs62062786	17	44024660	G	C	0.2406	2.21e-14	MAPT	intronic
rs241034	17	43733048	A	T	0.2396	2.22e-14	RP11-105N13.4	ncRNA_intronic
rs17688205	17	43766352	G	C	0.2406	2.22e-14	RP11-105N13.4	ncRNA_intronic
rs55972157	17	43768703	C	T	0.2396	2.22e-14	RP11-105N13.4	ncRNA_intronic
rs62056862	17	43770525	C	T	0.2396	2.22e-14	RP11-105N13.4	ncRNA_intronic
rs62056869	17	43773447	T	C	0.2396	2.22e-14	RP11-105N13.4	ncRNA_intronic
rs56162163	17	43774497	A	T	0.2396	2.22e-14	RP11-105N13.4	ncRNA_intronic
rs17761838	17	43774959	T	C	0.2396	2.22e-14	RP11-105N13.4	ncRNA_intronic
rs4759042	12	57377347	C	T	0.3072	2.22e-14	GPR182	intergenic
rs241027	17	43735478	A	G	0.2396	2.22e-14	RP11-105N13.4	ncRNA_intronic
rs56391096	17	43774845	C	T	0.2396	2.22e-14	RP11-105N13.4	ncRNA_intronic
rs62056873	17	43776945	T	C	0.2396	2.22e-14	RP11-105N13.4	ncRNA_intronic
rs17688773	17	43777710	T	C	0.2396	2.22e-14	RP11-105N13.4	ncRNA_intronic
rs62062781	17	44022632	G	A	0.2396	2.22e-14	MAPT	intronic
rs74398257	17	43756340	T	C	0.2396	2.23e-14	RP11-105N13.4	ncRNA_intronic
rs78487840	17	43757161	C	T	0.2396	2.23e-14	RP11-105N13.4	ncRNA_intronic
rs77220413	17	43764378	G	A	0.2396	2.23e-14	RP11-105N13.4	ncRNA_intronic
rs2188888	17	43953695	T	C	0.2396	2.23e-14	MAPT-AS1	ncRNA_intronic
rs80020809	17	44172391	C	T	0.2406	2.23e-14	KANSL1	intronic
rs241035	17	43731896	C	T	0.2396	2.23e-14	RP11-105N13.4	ncRNA_intronic
rs62053955	17	43749980	T	C	0.2396	2.23e-14	RP11-105N13.4	ncRNA_intronic
rs17687625	17	43750238	A	G	0.2396	2.23e-14	RP11-105N13.4	ncRNA_exonic
rs17688767	17	43777542	A	G	0.2396	2.23e-14	RP11-105N13.4	ncRNA_intronic
rs62056874	17	43777578	C	T	0.2396	2.23e-14	RP11-105N13.4	ncRNA_intronic
rs62056875	17	43778003	T	A	0.2396	2.23e-14	RP11-105N13.4	ncRNA_intronic
rs2097760	17	44168677	A	G	0.2465	2.23e-14	KANSL1	intronic
rs80120913	17	44177755	C	G	0.2406	2.23e-14	KANSL1	intronic
rs62062779	17	44022577	A	C	0.2396	2.24e-14	MAPT	intronic
rs77924366	17	44182181	T	C	0.2406	2.24e-14	KANSL1	intronic
rs241028	17	43735276	C	T	0.2396	2.24e-14	RP11-105N13.4	ncRNA_intronic
rs17762165	17	43778602	C	T	0.2396	2.24e-14	RP11-105N13.4	ncRNA_intronic
rs17576954	17	44181933	T	C	0.2396	2.24e-14	KANSL1	intronic
rs757500	17	43756833	C	A	0.2396	2.25e-14	RP11-105N13.4	ncRNA_intronic
rs2040844	17	43767219	A	C	0.2396	2.25e-14	RP11-105N13.4	ncRNA_intronic
rs62061815	17	44181681	A	G	0.2406	2.25e-14	KANSL1	intronic
rs62061818	17	44182917	C	G	0.2386	2.25e-14	KANSL1	intronic
rs393675	17	43723605	T	C	0.2396	2.25e-14	CRHR1-IT1	ncRNA_exonic
rs17761387	17	43765450	G	A	0.2396	2.25e-14	RP11-105N13.4	ncRNA_intronic
rs17762073	17	43777745	C	A	0.2396	2.25e-14	RP11-105N13.4	ncRNA_intronic
rs62064675	17	44088926	C	T	0.2406	2.25e-14	MAPT	intronic
rs112102887	17	44179749	G	A	0.2406	2.25e-14	KANSL1	intronic
rs17576870	17	44180442	A	G	0.2406	2.25e-14	KANSL1	intronic
rs111676341	17	44183403	A	G	0.2406	2.25e-14	KANSL1	intronic
rs17576989	17	44183616	C	A	0.2406	2.25e-14	KANSL1	intronic
rs17687838	17	43759048	T	C	0.2396	2.26e-14	RP11-105N13.4	ncRNA_intronic
rs62056870	17	43773784	C	A	0.2396	2.26e-14	RP11-105N13.4	ncRNA_intronic
rs12150141	17	43775145	G	A	0.2396	2.26e-14	RP11-105N13.4	ncRNA_intronic
rs17761207	17	43762255	T	C	0.2396	2.26e-14	RP11-105N13.4	ncRNA_intronic
rs111952388	17	44181454	C	T	0.2406	2.26e-14	KANSL1	intronic
rs2158474	17	43761939	G	C	0.2396	2.27e-14	RP11-105N13.4	ncRNA_intronic
rs2040846	17	43762846	A	G	0.2396	2.27e-14	RP11-105N13.4	ncRNA_intronic
rs4486953	17	43763007	T	C	0.2396	2.27e-14	RP11-105N13.4	ncRNA_intronic
rs7220752	17	44138201	T	C	0.2465	2.27e-14	KANSL1	intronic
rs62061814	17	44181508	T	G	0.2406	2.27e-14	KANSL1	intronic
rs453997	17	43727061	C	T	0.2396	2.28e-14	RP11-105N13.4	ncRNA_intronic
rs75115093	17	43761381	A	G	0.2396	2.28e-14	RP11-105N13.4	ncRNA_intronic
rs62055707	17	43761482	T	C	0.2396	2.28e-14	RP11-105N13.4	ncRNA_intronic
rs62055709	17	43762429	C	T	0.2396	2.28e-14	RP11-105N13.4	ncRNA_intronic
rs62055711	17	43762554	A	G	0.2396	2.28e-14	RP11-105N13.4	ncRNA_intronic
rs17688002	17	43762594	A	T	0.2396	2.28e-14	RP11-105N13.4	ncRNA_intronic
rs56110538	17	43768727	G	A	0.2396	2.28e-14	RP11-105N13.4	ncRNA_intronic
rs34739559	17	43949342	G	A	0.2396	2.28e-14	MAPT-AS1	ncRNA_intronic
rs112560196	17	44200078	A	T	0.2406	2.28e-14	KANSL1	intronic
rs75652502	17	44200510	C	A	0.2406	2.28e-14	KANSL1	intronic
rs62061859	17	44201109	C	G	0.2416	2.28e-14	KANSL1	intronic
rs647483	17	43729432	C	T	0.2396	2.28e-14	RP11-105N13.4	ncRNA_intronic
rs62055706	17	43760685	T	C	0.2396	2.28e-14	RP11-105N13.4	ncRNA_intronic
rs34097347	17	43949448	C	A	0.2396	2.28e-14	MAPT-AS1	ncRNA_intronic
rs1468240	17	44196447	T	A	0.2396	2.28e-14	KANSL1	intronic
rs112813897	17	44196799	G	A	0.2406	2.28e-14	KANSL1	intronic
rs62055691	17	43754850	T	C	0.2396	2.29e-14	RP11-105N13.4	ncRNA_intronic
rs76333921	17	43759426	C	T	0.2396	2.29e-14	RP11-105N13.4	ncRNA_intronic
rs17761100	17	43760389	A	G	0.2396	2.29e-14	RP11-105N13.4	ncRNA_intronic
rs17761124	17	43760516	A	T	0.2396	2.29e-14	RP11-105N13.4	ncRNA_intronic
rs62055704	17	43760577	G	A	0.2396	2.29e-14	RP11-105N13.4	ncRNA_intronic
rs62055705	17	43760599	A	C	0.2396	2.29e-14	RP11-105N13.4	ncRNA_intronic
rs3108317	17	43719870	G	A	0.2396	2.29e-14	CRHR1-IT1:RP11-105N13.4	ncRNA_intronic:ncRNA_intronic
rs17687534	17	43749579	T	C	0.2396	2.29e-14	RP11-105N13.4	ncRNA_intronic
rs62055665	17	43754505	A	C	0.2396	2.29e-14	RP11-105N13.4	ncRNA_intronic
rs62055690	17	43754576	C	G	0.2396	2.29e-14	RP11-105N13.4	ncRNA_intronic
rs62055708	17	43761974	C	A	0.2396	2.29e-14	RP11-105N13.4	ncRNA_intronic
rs76927677	17	43761985	A	T	0.2396	2.29e-14	RP11-105N13.4	ncRNA_intronic
rs12150091	17	43776242	A	G	0.2396	2.29e-14	RP11-105N13.4	ncRNA_intronic
rs12150464	17	43776371	C	T	0.2396	2.29e-14	RP11-105N13.4	ncRNA_intronic
rs12150435	17	43776391	G	C	0.2396	2.29e-14	RP11-105N13.4	ncRNA_intronic
rs112893440	17	44179969	G	A	0.2406	2.29e-14	KANSL1	intronic
rs3089	17	44209919	C	G	0.2406	2.29e-14	KANSL1	intronic
rs56119705	17	44209985	T	C	0.2396	2.29e-14	KANSL1	intronic
rs79073784	17	43754209	G	C	0.2396	2.3e-14	RP11-105N13.4	ncRNA_intronic
rs77310586	17	43765381	G	C	0.2396	2.3e-14	RP11-105N13.4	ncRNA_intronic
rs17576842	17	44179992	A	G	0.2406	2.3e-14	KANSL1	intronic
rs62061853	17	44196125	T	C	0.2406	2.3e-14	KANSL1	intronic
rs55780786	17	44209875	T	C	0.2406	2.3e-14	KANSL1	intronic
rs422112	17	43728137	G	A	0.2396	2.3e-14	RP11-105N13.4	ncRNA_intronic
rs62053952	17	43749261	T	C	0.2396	2.3e-14	RP11-105N13.4	ncRNA_intronic
rs62055661	17	43752039	C	T	0.2396	2.3e-14	RP11-105N13.4	ncRNA_intronic
rs62055664	17	43753642	A	G	0.2396	2.3e-14	RP11-105N13.4	ncRNA_intronic
rs76717812	17	43754010	T	C	0.2396	2.3e-14	RP11-105N13.4	ncRNA_intronic
rs2049515	17	43761856	C	T	0.2396	2.3e-14	RP11-105N13.4	ncRNA_intronic
rs62062787	17	44024865	T	C	0.2396	2.3e-14	MAPT	intronic
rs4597358	17	44110670	C	G	0.2465	2.3e-14	KANSL1	intronic
rs62061810	17	44178884	G	A	0.2406	2.3e-14	KANSL1	intronic
rs413844	17	43729384	G	A	0.2396	2.31e-14	RP11-105N13.4	ncRNA_intronic
rs241038	17	43730598	G	A	0.2396	2.31e-14	RP11-105N13.4	ncRNA_intronic
rs241037	17	43730636	G	T	0.2396	2.31e-14	RP11-105N13.4	ncRNA_intronic
rs62055663	17	43753454	A	G	0.2396	2.31e-14	RP11-105N13.4	ncRNA_intronic
rs12150547	17	43775546	A	G	0.2396	2.31e-14	RP11-105N13.4	ncRNA_intronic
rs62061811	17	44180173	T	G	0.2406	2.31e-14	KANSL1	intronic
rs17660595	17	44180954	A	G	0.2406	2.31e-14	KANSL1	intronic
rs62061812	17	44180997	C	T	0.2406	2.31e-14	KANSL1	intronic
rs594591	17	43707620	G	T	0.2396	2.31e-14	CRHR1-IT1	ncRNA_exonic
rs62055662	17	43752566	C	T	0.2396	2.31e-14	RP11-105N13.4	ncRNA_intronic
rs17688682	17	43775929	C	G	0.2396	2.31e-14	RP11-105N13.4	ncRNA_intronic
rs17576695	17	44172327	T	A	0.2406	2.31e-14	KANSL1	intronic
rs62061808	17	44177337	C	T	0.2406	2.31e-14	KANSL1	intronic
rs17660464	17	44177993	C	A	0.2406	2.31e-14	KANSL1	intronic
rs17576779	17	44178272	C	T	0.2406	2.31e-14	KANSL1	intronic
rs17660488	17	44178337	T	C	0.2406	2.31e-14	KANSL1	intronic
rs62055697	17	43758148	C	T	0.2396	2.32e-14	RP11-105N13.4	ncRNA_intronic
rs62057061	17	43856639	C	G	0.2396	2.32e-14	RP11-105N13.4	ncRNA_intronic
rs56240678	17	44176170	C	G	0.2406	2.32e-14	KANSL1	intronic
rs62061809	17	44178839	T	C	0.2406	2.32e-14	KANSL1	intronic
rs17577447	17	44194381	T	A	0.2406	2.32e-14	KANSL1	intronic
rs55802590	17	44201344	G	C	0.2406	2.32e-14	KANSL1	intronic
rs17687571	17	43750010	G	A	0.2396	2.32e-14	RP11-105N13.4	ncRNA_intronic
rs17760817	17	43750137	G	C	0.2396	2.32e-14	RP11-105N13.4	ncRNA_intronic
rs17687667	17	43754099	G	A	0.2396	2.32e-14	RP11-105N13.4	ncRNA_intronic
rs113909426	17	44196822	G	A	0.2406	2.32e-14	KANSL1	intronic
rs1966345	17	44197806	T	C	0.2406	2.32e-14	KANSL1	intronic
rs62061854	17	44198080	C	T	0.2406	2.32e-14	KANSL1	intronic
rs383241	17	43705356	G	A	0.2396	2.33e-14	RP11-105N13.4:CRHR1-IT1	ncRNA_intronic:ncRNA_intronic
rs376120	17	43705518	A	G	0.2396	2.33e-14	RP11-105N13.4:CRHR1-IT1	ncRNA_intronic:ncRNA_intronic
rs55651627	17	43758011	G	C	0.2406	2.33e-14	RP11-105N13.4	ncRNA_intronic
rs112155389	17	43758078	G	A	0.2396	2.33e-14	RP11-105N13.4	ncRNA_intronic
rs17660847	17	44189373	C	T	0.2406	2.33e-14	KANSL1	intronic
rs17660865	17	44189408	T	C	0.2406	2.33e-14	KANSL1	intronic
rs17661045	17	44194152	T	A	0.2406	2.33e-14	KANSL1	intronic
rs62061850	17	44194519	T	C	0.2406	2.33e-14	KANSL1	intronic
rs62061852	17	44195424	A	C	0.2406	2.33e-14	KANSL1	intronic
rs727425	17	44195495	G	A	0.2406	2.33e-14	KANSL1	intronic
rs17661141	17	44196015	C	G	0.2396	2.33e-14	KANSL1	intronic
rs75229280	17	44196653	G	A	0.2406	2.33e-14	KANSL1	intronic
rs62053956	17	43750315	A	G	0.2396	2.33e-14	RP11-105N13.4	ncRNA_intronic
rs76453925	17	43759431	C	T	0.2396	2.33e-14	RP11-105N13.4	ncRNA_intronic
rs62061849	17	44193882	C	T	0.2406	2.33e-14	KANSL1	intronic
rs389217	17	43717131	C	T	0.2396	2.34e-14	RP11-105N13.4:CRHR1-IT1	ncRNA_intronic:ncRNA_intronic
rs9907738	17	44151546	T	G	0.2465	2.34e-14	KANSL1	intronic
rs10221243	17	44212310	G	A	0.2465	2.34e-14	KANSL1	intronic
rs241041	17	43713925	A	G	0.2396	2.34e-14	CRHR1-IT1	ncRNA_exonic
rs241039	17	43714673	A	T	0.2396	2.34e-14	CRHR1-IT1	ncRNA_exonic
rs62055689	17	43754569	G	A	0.2396	2.34e-14	RP11-105N13.4	ncRNA_intronic
rs62056876	17	43778752	C	T	0.2406	2.34e-14	RP11-105N13.4	ncRNA_intronic
rs62062780	17	44022593	C	T	0.2396	2.34e-14	MAPT	intronic
rs2942165	17	43715619	G	C	0.2396	2.35e-14	CRHR1-IT1:RP11-105N13.4	ncRNA_intronic:ncRNA_intronic
rs413778	17	43716885	A	G	0.2396	2.35e-14	CRHR1-IT1	ncRNA_exonic
rs424243	17	43727887	A	T	0.2396	2.35e-14	RP11-105N13.4	ncRNA_intronic
rs62055698	17	43758238	C	T	0.2396	2.35e-14	RP11-105N13.4	ncRNA_intronic
rs78834738	17	44022434	G	A	0.2396	2.35e-14	MAPT	intronic
rs7350980	17	44110271	G	A	0.2465	2.35e-14	KANSL1	intronic
rs77604208	17	44177669	C	T	0.2406	2.35e-14	KANSL1	intronic
rs76761511	17	44185245	C	A	0.2406	2.35e-14	KANSL1	intronic
rs76924476	17	44199029	T	C	0.2416	2.35e-14	KANSL1	intronic
rs2942167	17	43715018	T	C	0.2396	2.36e-14	CRHR1-IT1	ncRNA_exonic
rs117368197	17	43715924	A	G	0.2396	2.36e-14	RP11-105N13.4:CRHR1-IT1	ncRNA_intronic:ncRNA_intronic
rs62053951	17	43749168	G	C	0.2396	2.36e-14	RP11-105N13.4	ncRNA_intronic
rs56400821	17	43760080	C	A	0.2386	2.36e-14	RP11-105N13.4	ncRNA_intronic
rs62054381	17	43801185	A	G	0.2406	2.36e-14	RP11-105N13.4	ncRNA_intronic
rs241045	17	43712337	C	T	0.2396	2.36e-14	CRHR1-IT1:RP11-105N13.4	ncRNA_intronic:ncRNA_intronic
rs241044	17	43712464	G	A	0.2396	2.36e-14	CRHR1-IT1:RP11-105N13.4	ncRNA_intronic:ncRNA_intronic
rs241042	17	43712657	T	C	0.2396	2.36e-14	RP11-105N13.4:CRHR1-IT1	ncRNA_intronic:ncRNA_intronic
rs17761046	17	43758382	T	C	0.2396	2.36e-14	RP11-105N13.4	ncRNA_intronic
rs111678697	17	44197032	T	C	0.2406	2.36e-14	KANSL1	intronic
rs12150608	17	43775402	T	C	0.2396	2.37e-14	RP11-105N13.4	ncRNA_intronic
rs2942169	17	43711539	G	C	0.2396	2.37e-14	RP11-105N13.4:CRHR1-IT1	ncRNA_intronic:ncRNA_intronic
rs112169475	17	43760192	A	G	0.2396	2.37e-14	RP11-105N13.4	ncRNA_intronic
rs113728380	17	43760199	C	T	0.2396	2.37e-14	RP11-105N13.4	ncRNA_intronic
rs62064663	17	44080039	T	G	0.2406	2.37e-14	MAPT	intronic
rs75945623	17	43937505	C	T	0.2396	2.38e-14	MAPT-AS1	ncRNA_intronic
rs8070723	17	44081064	A	G	0.2406	2.38e-14	MAPT	intronic
rs17660936	17	44191159	C	T	0.2406	2.38e-14	KANSL1	intronic
rs4548919	17	44192395	G	T	0.2406	2.38e-14	KANSL1	intronic
rs62053950	17	43748412	A	G	0.2396	2.39e-14	RP11-105N13.4	ncRNA_intronic
rs17687849	17	43759719	A	G	0.2396	2.39e-14	RP11-105N13.4	ncRNA_intronic
rs117365970	17	43893259	G	A	0.2396	2.39e-14	RP11-105N13.4	ncRNA_intronic
rs73984689	17	44184404	G	A	0.2406	2.39e-14	KANSL1	intronic
rs62053939	17	43740856	C	T	0.2396	2.39e-14	RP11-105N13.4	ncRNA_intronic
rs62056934	17	43790005	A	G	0.2386	2.39e-14	RP11-105N13.4	ncRNA_intronic
rs17577024	17	44186252	G	A	0.2406	2.39e-14	KANSL1	intronic
rs17577052	17	44186301	T	C	0.2406	2.39e-14	KANSL1	intronic
rs62061822	17	44186894	A	C	0.2416	2.39e-14	KANSL1	intronic
rs17577094	17	44187492	A	G	0.2406	2.39e-14	KANSL1	intronic
rs62061824	17	44188755	T	C	0.2406	2.39e-14	KANSL1	intronic
rs55794067	17	44188764	T	C	0.2406	2.39e-14	KANSL1	intronic
rs111880194	17	44194621	C	G	0.2406	2.39e-14	KANSL1	intronic
rs17760631	17	43743045	T	C	0.2396	2.4e-14	RP11-105N13.4	ncRNA_intronic
rs62053949	17	43748101	A	G	0.2396	2.4e-14	RP11-105N13.4	ncRNA_intronic
rs12150454	17	43776061	C	T	0.2396	2.4e-14	RP11-105N13.4	ncRNA_intronic
rs2066899	17	44155732	C	T	0.2465	2.4e-14	KANSL1	intronic
rs4606752	17	44192618	A	G	0.2396	2.4e-14	KANSL1	intronic
rs62053945	17	43746839	T	C	0.2396	2.4e-14	RP11-105N13.4	ncRNA_intronic
rs55801356	17	43837237	A	G	0.2396	2.4e-14	RP11-105N13.4	ncRNA_intronic
rs2942168	17	43714850	G	A	0.2396	2.41e-14	CRHR1-IT1	ncRNA_exonic
rs62062778	17	44022528	A	G	0.2396	2.41e-14	MAPT	intronic
rs55900347	17	44176092	G	A	0.2406	2.41e-14	KANSL1	intronic
rs17660907	17	44191085	G	A	0.2406	2.41e-14	KANSL1	intronic
rs56100013	17	43768467	C	T	0.2396	2.42e-14	RP11-105N13.4	ncRNA_intronic
rs62053946	17	43747677	C	T	0.2396	2.42e-14	RP11-105N13.4	ncRNA_intronic
rs62053947	17	43747683	G	A	0.2396	2.42e-14	RP11-105N13.4	ncRNA_intronic
rs757501	17	43756685	A	G	0.2396	2.42e-14	RP11-105N13.4	ncRNA_intronic
rs56168907	17	43837091	T	C	0.2396	2.42e-14	RP11-105N13.4	ncRNA_intronic
rs79882507	17	43837782	A	G	0.2396	2.42e-14	RP11-105N13.4	ncRNA_intronic
rs1468241	17	44196153	A	G	0.2406	2.42e-14	KANSL1	intronic
rs17577954	17	44209628	T	C	0.2406	2.42e-14	KANSL1	intronic
rs681485	17	43707619	C	A	0.2386	2.43e-14	CRHR1-IT1	ncRNA_exonic
rs62053957	17	43750939	T	C	0.2396	2.43e-14	RP11-105N13.4	ncRNA_intronic
rs17577159	17	44188477	T	G	0.2406	2.43e-14	KANSL1	intronic
rs8080583	17	44162597	C	A	0.2465	2.44e-14	KANSL1	intronic
rs55669501	17	44202564	G	A	0.2406	2.44e-14	KANSL1	intronic
rs8070942	17	44208674	G	T	0.2465	2.44e-14	KANSL1	intronic
rs62053953	17	43749454	G	A	0.2396	2.45e-14	RP11-105N13.4	ncRNA_intronic
rs111295615	17	44184428	T	C	0.2406	2.45e-14	KANSL1	intronic
rs56257094	17	44201667	G	A	0.2406	2.45e-14	KANSL1	intronic
rs55672516	17	44201680	A	C	0.2406	2.45e-14	KANSL1	intronic
rs62061816	17	44182336	C	A	0.2406	2.46e-14	KANSL1	intronic
rs4383188	17	44197603	T	C	0.2406	2.46e-14	KANSL1	intronic
rs17687504	17	43746721	A	G	0.2396	2.47e-14	RP11-105N13.4	ncRNA_intronic
rs77807457	17	43810851	G	C	0.2396	2.47e-14	ENSG00000265964	ncRNA_exonic
rs76839282	17	44029178	G	C	0.2396	2.47e-14	MAPT	intronic
rs17687740	17	43756376	G	C	0.2396	2.47e-14	RP11-105N13.4	ncRNA_intronic
rs77095128	17	44204304	T	G	0.2406	2.47e-14	KANSL1	intronic
rs1706748	17	43722509	C	G	0.2406	2.48e-14	RP11-105N13.4:CRHR1-IT1	ncRNA_intronic:ncRNA_intronic
rs79675109	17	43746418	T	A	0.2396	2.48e-14	RP11-105N13.4	ncRNA_intronic
rs80143279	17	43776742	T	C	0.2396	2.48e-14	RP11-105N13.4	ncRNA_intronic
rs112073200	17	44201791	G	C	0.2406	2.48e-14	KANSL1	intronic
rs55885063	17	44202952	C	G	0.2406	2.48e-14	KANSL1	intronic
rs62053948	17	43748046	C	T	0.2396	2.48e-14	RP11-105N13.4	ncRNA_intronic
rs76627340	17	43937460	G	A	0.2396	2.48e-14	MAPT-AS1	ncRNA_intronic
rs79889833	17	43937633	A	G	0.2396	2.48e-14	MAPT-AS1	ncRNA_intronic
rs77625338	17	43937671	C	T	0.2396	2.48e-14	MAPT-AS1	ncRNA_intronic
rs77489223	17	43937736	C	T	0.2396	2.48e-14	MAPT-AS1	ncRNA_intronic
rs17760733	17	43746276	G	T	0.2386	2.49e-14	RP11-105N13.4	ncRNA_intronic
rs62055693	17	43756910	T	C	0.2406	2.49e-14	RP11-105N13.4	ncRNA_intronic
rs56273589	17	44203131	C	G	0.2416	2.49e-14	KANSL1	intronic
rs113120855	17	44203520	C	T	0.2416	2.49e-14	KANSL1	intronic
rs79923708	17	44183790	G	A	0.2406	2.5e-14	KANSL1	intronic
rs76380490	17	44203413	C	T	0.2416	2.5e-14	KANSL1	intronic
rs62061823	17	44188645	C	T	0.2406	2.51e-14	KANSL1	intronic
rs62063171	17	44203311	C	T	0.2416	2.51e-14	KANSL1	intronic
rs12150087	17	44210988	C	G	0.2406	2.51e-14	KANSL1	intronic
rs55669046	17	43768501	C	T	0.2396	2.51e-14	RP11-105N13.4	ncRNA_intronic
rs17762361	17	43781778	A	G	0.2396	2.51e-14	RP11-105N13.4	ncRNA_intronic
rs111327992	17	44126691	G	A	0.2406	2.51e-14	KANSL1	intronic
rs241032	17	43734145	T	C	0.2396	2.52e-14	RP11-105N13.4	ncRNA_intronic
rs242561	17	44026548	T	C	0.2396	2.52e-14	MAPT	intronic
rs55980621	17	43768496	C	T	0.2396	2.52e-14	RP11-105N13.4	ncRNA_intronic
rs62055884	17	43837567	C	T	0.2396	2.52e-14	RP11-105N13.4	ncRNA_intronic
rs62055700	17	43758742	T	C	0.2396	2.53e-14	RP11-105N13.4	ncRNA_intronic
rs17650579	17	44030115	C	T	0.2396	2.53e-14	MAPT	intronic
rs17652449	17	44088937	G	C	0.2406	2.53e-14	MAPT	intronic
rs62063172	17	44203366	T	C	0.2416	2.53e-14	KANSL1	intronic
rs56323832	17	43768633	G	A	0.2396	2.54e-14	RP11-105N13.4	ncRNA_intronic
rs62056878	17	43780561	C	T	0.2396	2.54e-14	RP11-105N13.4	ncRNA_intronic
rs75686108	17	44022376	C	T	0.2396	2.54e-14	MAPT	intronic
rs28439278	17	43838071	C	T	0.2396	2.54e-14	RP11-105N13.4	ncRNA_intronic
rs111324579	17	44082181	A	G	0.2406	2.54e-14	MAPT	intronic
rs62062771	17	44020282	G	A	0.2396	2.55e-14	MAPT	intronic
rs79772576	17	44106220	A	G	0.2416	2.55e-14	MAPT	downstream
rs17661385	17	44207778	A	G	0.2406	2.55e-14	KANSL1	intronic
rs77635460	17	44186593	T	C	0.2406	2.55e-14	KANSL1	intronic
rs71375313	17	43839253	G	A	0.2396	2.56e-14	RP11-105N13.4	ncRNA_intronic
rs17688944	17	43779419	T	A	0.2396	2.57e-14	RP11-105N13.4	ncRNA_intronic
rs77017444	17	44028796	T	C	0.2396	2.57e-14	MAPT	intronic
rs62062768	17	44019479	C	G	0.2396	2.58e-14	MAPT	intronic
rs55909047	17	44209957	A	G	0.2406	2.58e-14	KANSL1	intronic
rs81632	17	43710127	T	A	0.2396	2.58e-14	RP11-105N13.4:CRHR1-IT1	ncRNA_intronic:ncRNA_intronic
rs62056880	17	43782304	T	C	0.2396	2.58e-14	RP11-105N13.4	ncRNA_intronic
rs1526129	17	43779657	T	C	0.2396	2.59e-14	RP11-105N13.4	ncRNA_intronic
rs62062772	17	44020314	C	T	0.2396	2.59e-14	MAPT	intronic
rs62063166	17	44202231	A	G	0.2406	2.59e-14	KANSL1	intronic
rs17686610	17	43710384	A	C	0.2396	2.6e-14	RP11-105N13.4:CRHR1-IT1	ncRNA_intronic:ncRNA_intronic
rs62054436	17	43825568	C	T	0.2396	2.6e-14	RP11-105N13.4	ncRNA_intronic
rs62054437	17	43825576	T	C	0.2406	2.61e-14	RP11-105N13.4	ncRNA_intronic
rs62055470	17	43943657	A	G	0.2396	2.61e-14	MAPT-AS1	ncRNA_intronic
rs62055471	17	43943755	T	C	0.2396	2.61e-14	MAPT-AS1	ncRNA_intronic
rs62063163	17	44201865	C	T	0.2376	2.61e-14	KANSL1	intronic
rs62063164	17	44201887	C	T	0.2376	2.61e-14	KANSL1	intronic
rs62063165	17	44202147	A	G	0.2406	2.61e-14	KANSL1	intronic
rs611351	17	43692935	A	G	0.2406	2.62e-14	CRHR1-IT1	intergenic
rs2942170	17	43711312	C	T	0.2396	2.62e-14	RP11-105N13.4:CRHR1-IT1	ncRNA_intronic:ncRNA_intronic
rs872972	17	43756458	G	A	0.2396	2.62e-14	RP11-105N13.4	ncRNA_intronic
rs17688922	17	43779351	G	A	0.2396	2.62e-14	RP11-105N13.4	ncRNA_intronic
rs62061847	17	44191682	G	A	0.2406	2.62e-14	KANSL1	intronic
rs62063203	17	44209313	T	C	0.2406	2.62e-14	KANSL1	intronic
rs111724389	17	44209364	G	A	0.2406	2.62e-14	KANSL1	intronic
rs112401617	17	44209474	A	T	0.2406	2.62e-14	KANSL1	intronic
rs650927	17	43709867	T	G	0.2396	2.62e-14	CRHR1-IT1:RP11-105N13.4	ncRNA_intronic:ncRNA_intronic
rs671740	17	43709893	A	G	0.2396	2.62e-14	CRHR1-IT1:RP11-105N13.4	ncRNA_intronic:ncRNA_intronic
rs17687462	17	43744990	C	T	0.2396	2.62e-14	RP11-105N13.4	ncRNA_intronic
rs62054841	17	43937104	G	A	0.2396	2.62e-14	MAPT-AS1	ncRNA_intronic
rs62054842	17	43937162	C	T	0.2396	2.62e-14	MAPT-AS1	ncRNA_intronic
rs62062773	17	44020545	A	G	0.2396	2.62e-14	MAPT	intronic
rs56347602	17	43939255	T	C	0.2396	2.63e-14	MAPT-AS1	ncRNA_intronic
rs79765413	17	44022433	T	C	0.2396	2.63e-14	MAPT	intronic
rs62063174	17	44205122	C	G	0.2406	2.63e-14	KANSL1	intronic
rs17661348	17	44207066	A	G	0.2406	2.63e-14	KANSL1	intronic
rs62063202	17	44208945	C	T	0.2406	2.63e-14	KANSL1	intronic
rs62061727	17	44017124	G	T	0.2396	2.64e-14	MAPT	intronic
rs62062774	17	44021463	T	C	0.2396	2.64e-14	MAPT	intronic
rs62055883	17	43837446	C	G	0.2396	2.64e-14	RP11-105N13.4	ncRNA_intronic
rs62062784	17	44024552	C	G	0.2396	2.64e-14	MAPT	intronic
rs62056881	17	43782455	G	T	0.2396	2.65e-14	RP11-105N13.4	ncRNA_intronic
rs12150621	17	43838482	G	T	0.2396	2.65e-14	RP11-105N13.4	ncRNA_intronic
rs62062785	17	44024562	G	T	0.2396	2.65e-14	MAPT	intronic
rs55711941	17	44040823	C	T	0.2406	2.65e-14	MAPT	intronic
rs62064672	17	44086521	G	A	0.2406	2.65e-14	MAPT	intronic
rs111424940	17	44211502	G	A	0.2406	2.65e-14	KANSL1	intronic
rs393152	17	43719143	A	G	0.2416	2.65e-14	CRHR1-IT1	ncRNA_exonic
rs62055935	17	43848750	T	C	0.2396	2.65e-14	RP11-105N13.4	ncRNA_intronic
rs62061730	17	44017342	A	G	0.2396	2.65e-14	MAPT	intronic
rs62063208	17	44212032	C	A	0.2406	2.65e-14	KANSL1	intronic
rs62056906	17	43782708	T	C	0.2396	2.66e-14	RP11-105N13.4	ncRNA_intronic
rs62061732	17	44017941	G	T	0.2396	2.66e-14	MAPT	intronic
rs17650597	17	44030195	A	T	0.2396	2.66e-14	MAPT	intronic
rs12150254	17	44090455	T	C	0.2406	2.66e-14	MAPT	intronic
rs62063207	17	44211902	A	G	0.2406	2.66e-14	KANSL1	intronic
rs62055887	17	43838710	T	C	0.2396	2.67e-14	RP11-105N13.4	ncRNA_intronic
rs12150516	17	43944519	C	T	0.2396	2.67e-14	MAPT-AS1	ncRNA_intronic
rs17573907	17	44099082	C	T	0.2406	2.67e-14	MAPT	intronic
rs62055886	17	43838678	G	A	0.2396	2.67e-14	RP11-105N13.4	ncRNA_intronic
rs62055475	17	43945106	T	C	0.2396	2.67e-14	MAPT-AS1	ncRNA_intronic
rs1122381	17	44205839	A	G	0.2406	2.67e-14	KANSL1	intronic
rs62055468	17	43943000	A	C	0.2396	2.68e-14	MAPT-AS1	ncRNA_intronic
rs62055469	17	43943655	A	C	0.2396	2.68e-14	MAPT-AS1	ncRNA_intronic
rs62062769	17	44019643	G	A	0.2396	2.68e-14	MAPT	intronic
rs62062770	17	44019680	T	C	0.2396	2.68e-14	MAPT	intronic
rs17650633	17	44030231	T	C	0.2396	2.68e-14	MAPT	intronic
rs55747440	17	43837115	A	G	0.2396	2.69e-14	RP11-105N13.4	ncRNA_intronic
rs62056841	17	43990041	A	C	0.2396	2.69e-14	MAPT	intronic
rs12150229	17	44015446	A	G	0.2396	2.69e-14	MAPT	intronic
rs62062776	17	44022043	A	C	0.2396	2.69e-14	MAPT	intronic
rs62062265	17	44090035	C	G	0.2406	2.69e-14	MAPT	intronic
rs79115768	17	44021061	C	T	0.2396	2.7e-14	MAPT	intronic
rs17688032	17	43763202	G	A	0.2396	2.7e-14	RP11-105N13.4	ncRNA_intronic
rs62055936	17	43848761	T	A	0.2406	2.7e-14	RP11-105N13.4	ncRNA_intronic
rs757055	17	43946875	C	T	0.2396	2.7e-14	MAPT-AS1	ncRNA_intronic
rs62064664	17	44081462	T	C	0.2406	2.71e-14	MAPT	intronic
rs76761706	17	43776741	T	C	0.2396	2.72e-14	RP11-105N13.4	ncRNA_intronic
rs62064669	17	44084676	C	T	0.2406	2.72e-14	MAPT	intronic
rs78962882	17	44084844	G	C	0.2406	2.72e-14	MAPT	intronic
rs62064670	17	44085852	T	A	0.2406	2.72e-14	MAPT	intronic
rs757503	17	43756466	T	C	0.2406	2.72e-14	RP11-105N13.4	ncRNA_intronic
rs17689104	17	43782492	A	G	0.2396	2.72e-14	RP11-105N13.4	ncRNA_intronic
rs11079719	17	43840006	T	G	0.2435	2.72e-14	RP11-105N13.4	ncRNA_intronic
rs74829364	17	44084533	T	C	0.2406	2.72e-14	MAPT	intronic
rs62056879	17	43781426	T	C	0.2396	2.73e-14	RP11-105N13.4	ncRNA_intronic
rs62054843	17	43937184	T	C	0.2396	2.73e-14	MAPT-AS1	ncRNA_intronic
rs62061731	17	44017666	C	A	0.2396	2.73e-14	MAPT	intronic
rs62064671	17	44086100	T	C	0.2406	2.73e-14	MAPT	intronic
rs62062777	17	44022068	G	A	0.2396	2.74e-14	MAPT	intronic
rs12150469	17	44092497	T	C	0.2406	2.74e-14	MAPT	intronic
rs17660228	17	44166500	G	A	0.2406	2.74e-14	KANSL1	intronic
rs55686102	17	44202608	C	T	0.2406	2.74e-14	KANSL1	intronic
rs62054383	17	43802907	T	C	0.2396	2.74e-14	RP11-105N13.4	ncRNA_intronic
rs62054384	17	43804306	T	C	0.2396	2.74e-14	RP11-105N13.4	ncRNA_intronic
rs112415880	17	44042868	G	A	0.2406	2.74e-14	MAPT	intronic
rs75010486	17	44103825	T	C	0.2406	2.74e-14	MAPT	UTR3
rs16940633	17	43710371	G	A	0.2396	2.75e-14	RP11-105N13.4:CRHR1-IT1	ncRNA_intronic:ncRNA_intronic
rs55886302	17	43936011	A	G	0.2396	2.75e-14	MAPT-AS1	ncRNA_intronic
rs56136075	17	43936298	C	A	0.2396	2.75e-14	MAPT-AS1	ncRNA_intronic
rs62054857	17	43939936	G	A	0.2396	2.75e-14	MAPT-AS1	ncRNA_intronic
rs75690239	17	43941710	C	T	0.2396	2.75e-14	MAPT-AS1	ncRNA_intronic
rs56166491	17	44042221	A	G	0.2406	2.75e-14	MAPT	intronic
rs56294117	17	44042783	G	A	0.2406	2.75e-14	MAPT	intronic
rs733968	17	44089715	C	T	0.2406	2.75e-14	MAPT	intronic
rs4283261	17	44089921	C	T	0.2416	2.75e-14	MAPT	intronic
rs4306559	17	44090236	T	C	0.2406	2.75e-14	MAPT	intronic
rs62056932	17	43789971	G	C	0.2386	2.75e-14	RP11-105N13.4	ncRNA_intronic
rs10514879	17	43802971	C	T	0.2396	2.75e-14	RP11-105N13.4	ncRNA_intronic
rs55996632	17	43935888	C	T	0.2396	2.75e-14	MAPT-AS1	ncRNA_intronic
rs62062803	17	44028183	T	C	0.2396	2.75e-14	MAPT	intronic
rs112206871	17	44041817	A	G	0.2406	2.75e-14	MAPT	intronic
rs75666751	17	44090148	A	C	0.2406	2.75e-14	MAPT	intronic
rs747152	17	44090339	T	C	0.2406	2.75e-14	MAPT	intronic
rs56328224	17	43572419	C	T	0.2396	2.76e-14	PLEKHM1	intergenic
rs365825	17	43705601	A	G	0.2416	2.76e-14	RP11-105N13.4:CRHR1-IT1	ncRNA_intronic:ncRNA_intronic
rs62054380	17	43800987	C	A	0.2396	2.76e-14	RP11-105N13.4	ncRNA_intronic
rs17563501	17	43801695	C	T	0.2396	2.76e-14	RP11-105N13.4	ncRNA_intronic
rs62054844	17	43937333	T	G	0.2396	2.76e-14	MAPT-AS1	ncRNA_intronic
rs55888391	17	43938107	A	G	0.2396	2.76e-14	MAPT-AS1	ncRNA_intronic
rs55673092	17	43938882	G	A	0.2396	2.76e-14	MAPT-AS1	ncRNA_intronic
rs56327054	17	43943957	G	C	0.2396	2.76e-14	MAPT-AS1	ncRNA_intronic
rs56101773	17	43957269	T	C	0.2396	2.76e-14	MAPT-AS1	ncRNA_intronic
rs77426526	17	43962982	G	A	0.2396	2.76e-14	MAPT-AS1	ncRNA_intronic
rs754512	17	44055647	A	T	0.2406	2.76e-14	MAPT	exonic
rs733967	17	44089690	T	C	0.2406	2.76e-14	MAPT	intronic
rs4581739	17	44204739	T	C	0.2406	2.76e-14	KANSL1	intronic
rs113638513	17	44204749	A	G	0.2406	2.76e-14	KANSL1	intronic
rs436667	17	43709415	C	T	0.2396	2.77e-14	CRHR1-IT1:RP11-105N13.4	ncRNA_intronic:ncRNA_intronic
rs76329216	17	43938499	G	A	0.2396	2.77e-14	MAPT-AS1	ncRNA_intronic
rs62054846	17	43938634	A	G	0.2396	2.77e-14	MAPT-AS1	ncRNA_intronic
rs55646970	17	43938796	A	G	0.2396	2.77e-14	MAPT-AS1	ncRNA_intronic
rs56227067	17	43939609	A	T	0.2396	2.77e-14	MAPT-AS1	ncRNA_intronic
rs62061728	17	44017180	T	G	0.2396	2.77e-14	MAPT	intronic
rs56080482	17	44032597	G	A	0.2396	2.77e-14	MAPT	intronic
rs77513497	17	44045474	A	G	0.2406	2.77e-14	MAPT	intronic
rs733969	17	44089727	G	A	0.2406	2.77e-14	MAPT	intronic
rs62062806	17	44031420	G	A	0.2396	2.77e-14	MAPT	intronic
rs10445370	17	43935118	G	A	0.2396	2.78e-14	MAPT-AS1	ncRNA_intronic
rs62054858	17	43940188	T	C	0.2396	2.78e-14	MAPT-AS1	ncRNA_intronic
rs62054859	17	43940685	G	A	0.2396	2.78e-14	MAPT-AS1	ncRNA_intronic
rs62055460	17	43940825	G	C	0.2396	2.78e-14	MAPT-AS1	ncRNA_intronic
rs74903707	17	44028707	G	A	0.2396	2.78e-14	MAPT	intronic
rs17572169	17	44045974	C	T	0.2406	2.78e-14	MAPT	intronic
rs62064674	17	44088772	C	A	0.2406	2.78e-14	MAPT	intronic
rs10445335	17	43934896	T	A	0.2396	2.79e-14	MAPT-AS1	ncRNA_intronic
rs62055461	17	43941350	C	T	0.2396	2.79e-14	MAPT-AS1	ncRNA_intronic
rs62055462	17	43941476	A	C	0.2396	2.79e-14	MAPT-AS1	ncRNA_intronic
rs77652965	17	43941608	C	G	0.2396	2.79e-14	MAPT-AS1	ncRNA_intronic
rs62055464	17	43941858	T	G	0.2396	2.79e-14	MAPT-AS1	ncRNA_intronic
rs62055465	17	43942046	T	A	0.2396	2.79e-14	MAPT-AS1	ncRNA_intronic
rs12150235	17	44015745	A	G	0.2396	2.79e-14	MAPT	intronic
rs62063296	17	44046202	C	T	0.2406	2.79e-14	MAPT	intronic
rs74373419	17	44047609	C	T	0.2406	2.79e-14	MAPT	intronic
rs79180862	17	44131798	C	T	0.2406	2.79e-14	KANSL1	intronic
rs62061771	17	44169406	G	A	0.2406	2.79e-14	KANSL1	intronic
rs56249080	17	43939432	G	T	0.2396	2.79e-14	MAPT-AS1	ncRNA_intronic
rs62055466	17	43942656	G	A	0.2396	2.79e-14	MAPT-AS1	ncRNA_intronic
rs62055467	17	43942820	T	C	0.2396	2.79e-14	MAPT-AS1	ncRNA_intronic
rs17650651	17	44030311	T	G	0.2396	2.79e-14	MAPT	intronic
rs62063297	17	44047802	A	T	0.2406	2.79e-14	MAPT	intronic
rs62064668	17	44082981	G	A	0.2406	2.79e-14	MAPT	intronic
rs76723223	17	44089108	T	C	0.2425	2.79e-14	MAPT	intronic
rs12150515	17	44090685	G	T	0.2406	2.79e-14	MAPT	intronic
rs62062275	17	44093496	A	G	0.2406	2.79e-14	MAPT	intronic
rs74514268	17	43836191	G	A	0.2396	2.8e-14	RP11-105N13.4	ncRNA_intronic
rs76294809	17	43849327	G	A	0.2396	2.8e-14	RP11-105N13.4	ncRNA_intronic
rs62055463	17	43941491	A	G	0.2396	2.8e-14	MAPT-AS1	ncRNA_intronic
rs1078830	17	43946112	T	C	0.2396	2.8e-14	MAPT-AS1	ncRNA_intronic
rs17649553	17	43994648	C	T	0.2406	2.8e-14	MAPT	intronic
rs62063292	17	44043636	C	T	0.2406	2.8e-14	MAPT	intronic
rs62062268	17	44090858	C	T	0.2406	2.8e-14	MAPT	intronic
rs62062276	17	44093627	A	G	0.2406	2.8e-14	MAPT	intronic
rs55962674	17	43799033	C	T	0.2396	2.81e-14	RP11-105N13.4	ncRNA_intronic
rs55978005	17	44031540	G	T	0.2396	2.81e-14	MAPT	intronic
rs62063293	17	44043819	G	A	0.2406	2.81e-14	MAPT	intronic
rs17650991	17	44044508	A	C	0.2406	2.81e-14	MAPT	intronic
rs75145092	17	44044823	T	A	0.2406	2.81e-14	MAPT	intronic
rs113857334	17	44044940	T	C	0.2406	2.81e-14	MAPT	intronic
rs12150170	17	44090646	A	G	0.2406	2.81e-14	MAPT	intronic
rs62062278	17	44093860	A	G	0.2406	2.81e-14	MAPT	intronic
rs62063680	17	44131559	C	A	0.2406	2.81e-14	KANSL1	intronic
rs12948216	17	43836673	C	T	0.2396	2.81e-14	RP11-105N13.4	ncRNA_intronic
rs113537106	17	44016462	A	G	0.2396	2.81e-14	MAPT	intronic
rs55821155	17	44032470	C	G	0.2396	2.81e-14	MAPT	intronic
rs62062267	17	44090854	C	T	0.2406	2.81e-14	MAPT	intronic
rs62061772	17	44169437	T	C	0.2406	2.81e-14	KANSL1	intronic
rs77875796	17	44051612	A	G	0.2406	2.82e-14	MAPT	UTR5
rs62062266	17	44090704	A	G	0.2406	2.82e-14	MAPT	intronic
rs17573858	17	44090796	T	C	0.2406	2.82e-14	MAPT	intronic
rs62062281	17	44094112	A	G	0.2406	2.82e-14	MAPT	intronic
rs28416808	17	44021218	C	T	0.2406	2.82e-14	MAPT	intronic
rs754513	17	44055638	T	A	0.2406	2.82e-14	MAPT	UTR5
rs62062269	17	44091092	G	C	0.2406	2.82e-14	MAPT	intronic
rs62062282	17	44094374	A	G	0.2406	2.82e-14	MAPT	intronic
rs34579536	17	44108906	A	G	0.2406	2.82e-14	KANSL1	exonic
rs62056905	17	43782693	A	G	0.2416	2.83e-14	RP11-105N13.4	ncRNA_intronic
rs56036719	17	43943974	C	T	0.2396	2.83e-14	MAPT-AS1	ncRNA_intronic
rs12150195	17	44014263	T	C	0.2396	2.83e-14	MAPT	intronic
rs62061729	17	44017283	A	G	0.2396	2.83e-14	MAPT	intronic
rs62062783	17	44023520	T	G	0.2396	2.83e-14	MAPT	intronic
rs62054382	17	43802525	C	T	0.2396	2.84e-14	RP11-105N13.4	ncRNA_intronic
rs56299858	17	43939659	G	A	0.2396	2.84e-14	MAPT-AS1	ncRNA_intronic
rs56317731	17	44032073	A	G	0.2396	2.84e-14	MAPT	intronic
rs2316948	17	44094667	C	G	0.2406	2.84e-14	MAPT	intronic
rs12150447	17	44128125	A	C	0.2406	2.84e-14	KANSL1	intronic
rs17689116	17	43782558	T	C	0.2396	2.84e-14	RP11-105N13.4	ncRNA_intronic
rs77819001	17	43799804	C	A	0.2396	2.84e-14	RP11-105N13.4	ncRNA_intronic
rs62055878	17	43835854	C	A	0.2396	2.84e-14	RP11-105N13.4	ncRNA_intronic
rs62055477	17	43945687	C	A	0.2396	2.84e-14	MAPT-AS1	ncRNA_intronic
rs62056803	17	43982159	A	G	0.2396	2.84e-14	MAPT	intronic
rs12150460	17	44014137	G	T	0.2396	2.84e-14	MAPT	intronic
rs62061725	17	44016157	G	C	0.2396	2.84e-14	MAPT	intronic
rs75839508	17	44022319	G	A	0.2396	2.84e-14	MAPT	intronic
rs62062782	17	44023087	G	A	0.2396	2.84e-14	MAPT	intronic
rs74977736	17	44126977	G	C	0.2406	2.84e-14	KANSL1	intronic
rs62063676	17	44129800	G	A	0.2406	2.84e-14	KANSL1	intronic
rs112074397	17	44131022	T	C	0.2406	2.84e-14	KANSL1	intronic
rs62054378	17	43799667	C	A	0.2396	2.85e-14	RP11-105N13.4	ncRNA_intronic
rs76667867	17	43799810	G	C	0.2396	2.85e-14	RP11-105N13.4	ncRNA_intronic
rs56205560	17	43804389	T	A	0.2396	2.85e-14	RP11-105N13.4	ncRNA_intronic
rs55781174	17	43944158	C	T	0.2396	2.85e-14	MAPT-AS1	ncRNA_intronic
rs78637438	17	43945855	G	A	0.2396	2.85e-14	MAPT-AS1	ncRNA_intronic
rs2316771	17	43945931	T	C	0.2396	2.85e-14	MAPT-AS1	ncRNA_intronic
rs62055478	17	43945938	C	T	0.2396	2.85e-14	MAPT-AS1	ncRNA_intronic
rs62063294	17	44044157	G	A	0.2416	2.85e-14	MAPT	intronic
rs62641967	17	44047216	T	G	0.2406	2.85e-14	MAPT	intronic
rs62062270	17	44091195	T	C	0.2406	2.85e-14	MAPT	intronic
rs62055868	17	43830640	C	T	0.2396	2.86e-14	RP11-105N13.4	ncRNA_intronic
rs55719714	17	43939638	G	A	0.2396	2.86e-14	MAPT-AS1	ncRNA_intronic
rs12150576	17	44015624	G	A	0.2396	2.86e-14	MAPT	intronic
rs62062283	17	44095055	C	A	0.2406	2.86e-14	MAPT	intronic
rs34008514	17	43834314	A	G	0.2396	2.86e-14	RP11-105N13.4	ncRNA_intronic
rs12150104	17	44015929	G	A	0.2396	2.86e-14	MAPT	intronic
rs55780945	17	44040120	C	T	0.2406	2.86e-14	MAPT	intronic
rs17650973	17	44044220	A	T	0.2406	2.86e-14	MAPT	intronic
rs111976319	17	44095335	C	A	0.2406	2.86e-14	MAPT	intronic
rs12150570	17	44126218	G	A	0.2406	2.86e-14	KANSL1	intronic
rs36047693	17	43833824	G	C	0.2396	2.87e-14	RP11-105N13.4	ncRNA_intronic
rs34195569	17	43833921	G	A	0.2396	2.87e-14	RP11-105N13.4	ncRNA_intronic
rs11079717	17	43835351	T	C	0.2396	2.87e-14	RP11-105N13.4	ncRNA_intronic
rs17689882	17	43906828	G	A	0.2386	2.87e-14	CRHR1	intronic
rs62061719	17	44012989	C	T	0.2396	2.87e-14	MAPT	intronic
rs17650381	17	44013024	T	C	0.2396	2.87e-14	MAPT	intronic
rs62063295	17	44044431	C	T	0.2406	2.87e-14	MAPT	intronic
rs17572147	17	44044985	A	G	0.2406	2.87e-14	MAPT	intronic
rs113201171	17	44082249	A	T	0.2406	2.87e-14	MAPT	intronic
rs55690782	17	44137311	G	A	0.2406	2.87e-14	KANSL1	intronic
rs55645418	17	43832115	A	G	0.2396	2.88e-14	RP11-105N13.4	ncRNA_intronic
rs34579278	17	43833981	A	G	0.2396	2.88e-14	RP11-105N13.4	ncRNA_intronic
rs12943085	17	43834482	G	A	0.2396	2.88e-14	RP11-105N13.4	ncRNA_intronic
rs7350923	17	43834970	C	T	0.2396	2.88e-14	RP11-105N13.4	ncRNA_intronic
rs12150242	17	44015816	A	G	0.2396	2.88e-14	MAPT	intronic
rs62062284	17	44095570	G	A	0.2406	2.88e-14	MAPT	intronic
rs62062290	17	44099129	C	A	0.2396	2.88e-14	MAPT	intronic
rs17575437	17	44133031	T	A	0.2406	2.88e-14	KANSL1	intronic
rs17653889	17	44133070	A	T	0.2406	2.88e-14	KANSL1	intronic
rs62060761	17	44133162	A	C	0.2406	2.88e-14	KANSL1	intronic
rs41384744	17	44137070	A	G	0.2406	2.88e-14	KANSL1	intronic
rs17652502	17	44094471	G	A	0.2416	2.88e-14	MAPT	intronic
rs62062285	17	44095661	T	G	0.2406	2.88e-14	MAPT	intronic
rs393838	17	43705756	G	C	0.2416	2.89e-14	CRHR1-IT1:RP11-105N13.4	ncRNA_intronic:ncRNA_intronic
rs2316772	17	43946423	A	C	0.2416	2.89e-14	MAPT-AS1	ncRNA_intronic
rs56398500	17	43947488	A	G	0.2396	2.89e-14	MAPT-AS1	ncRNA_intronic
rs62055483	17	43948040	C	T	0.2396	2.89e-14	MAPT-AS1	ncRNA_intronic
rs78238042	17	43948159	G	A	0.2396	2.89e-14	MAPT-AS1	ncRNA_intronic
rs79301522	17	44207932	A	G	0.2406	2.89e-14	KANSL1	intronic
rs434805	17	43718336	T	C	0.2416	2.9e-14	CRHR1-IT1	ncRNA_exonic
rs62063303	17	44049133	T	C	0.2406	2.9e-14	MAPT	intronic
rs75534191	17	44091724	G	A	0.2406	2.9e-14	MAPT	intronic
rs62062274	17	44093319	G	A	0.2406	2.9e-14	MAPT	intronic
rs10445336	17	43934948	A	G	0.2396	2.9e-14	MAPT-AS1	ncRNA_intronic
rs75242405	17	44049329	C	T	0.2406	2.9e-14	MAPT	intronic
rs62063681	17	44131592	A	G	0.2406	2.9e-14	KANSL1	intronic
rs62063682	17	44131622	G	A	0.2406	2.9e-14	KANSL1	intronic
rs62063683	17	44131717	G	A	0.2406	2.9e-14	KANSL1	intronic
rs79892630	17	43781505	C	T	0.2396	2.91e-14	RP11-105N13.4	ncRNA_intronic
rs62063677	17	44129885	C	T	0.2406	2.91e-14	KANSL1	intronic
rs62063678	17	44129949	C	G	0.2406	2.91e-14	KANSL1	intronic
rs79649865	17	44130587	T	G	0.2406	2.91e-14	KANSL1	intronic
rs111853996	17	44130878	A	G	0.2406	2.91e-14	KANSL1	intronic
rs112674766	17	44130924	A	T	0.2406	2.91e-14	KANSL1	intronic
rs968028	17	43781105	A	G	0.2396	2.92e-14	RP11-105N13.4	ncRNA_intronic
rs753235	17	43946223	G	A	0.2435	2.92e-14	MAPT-AS1	ncRNA_intronic
rs12150111	17	44013938	A	G	0.2396	2.92e-14	MAPT	intronic
rs34043286	17	44117119	A	G	0.2406	2.92e-14	KANSL1	exonic
rs12150064	17	44128407	C	A	0.2406	2.92e-14	KANSL1	intronic
rs17653836	17	44128876	T	A	0.2406	2.92e-14	KANSL1	intronic
rs17575556	17	44135827	G	A	0.2416	2.92e-14	KANSL1	intronic
rs17653998	17	44135985	A	G	0.2406	2.92e-14	KANSL1	intronic
rs62056946	17	43798401	G	A	0.2396	2.92e-14	RP11-105N13.4	ncRNA_intronic
rs2316774	17	43946642	T	C	0.2396	2.92e-14	MAPT-AS1	ncRNA_intronic
rs17650417	17	44013103	G	T	0.2396	2.92e-14	MAPT	intronic
rs55874169	17	44014384	G	A	0.2396	2.92e-14	MAPT	intronic
rs1076222	17	44109769	C	G	0.2406	2.92e-14	KANSL1	intronic
rs62063684	17	44132269	T	C	0.2406	2.92e-14	KANSL1	intronic
rs62063687	17	44132592	A	G	0.2406	2.92e-14	KANSL1	intronic
rs62060786	17	44136763	C	T	0.2406	2.92e-14	KANSL1	intronic
rs62060787	17	44136803	G	T	0.2406	2.92e-14	KANSL1	intronic
rs62061706	17	44006896	T	C	0.2396	2.93e-14	MAPT	intronic
rs62061720	17	44013189	C	T	0.2396	2.93e-14	MAPT	intronic
rs17572248	17	44049867	A	G	0.2406	2.93e-14	MAPT	intronic
rs16940806	17	44103826	G	A	0.2406	2.93e-14	MAPT	UTR3
rs55714296	17	44137189	A	T	0.2406	2.93e-14	KANSL1	intronic
rs17426174	17	43830938	G	C	0.2396	2.94e-14	RP11-105N13.4	ncRNA_intronic
rs62055885	17	43838014	A	G	0.2396	2.94e-14	RP11-105N13.4	ncRNA_intronic
rs739642	17	43946838	C	A	0.2396	2.94e-14	MAPT-AS1	ncRNA_intronic
rs62055488	17	43950394	C	T	0.2396	2.94e-14	MAPT-AS1	ncRNA_intronic
rs10491140	17	43950976	G	T	0.2396	2.94e-14	MAPT-AS1	ncRNA_intronic
rs62055492	17	43951345	C	A	0.2396	2.94e-14	MAPT-AS1	ncRNA_intronic
rs17650335	17	44012343	G	A	0.2396	2.94e-14	MAPT	intronic
rs77924424	17	44012915	T	C	0.2396	2.94e-14	MAPT	intronic
rs112746008	17	44126650	C	T	0.2406	2.94e-14	KANSL1	intronic
rs17653906	17	44133142	G	A	0.2406	2.94e-14	KANSL1	intronic
rs62055490	17	43950533	A	G	0.2396	2.94e-14	MAPT-AS1	ncRNA_intronic
rs34416056	17	43951220	T	G	0.2396	2.94e-14	MAPT-AS1	ncRNA_intronic
rs62055525	17	43958736	G	A	0.2396	2.94e-14	MAPT-AS1	ncRNA_intronic
rs17564223	17	43997520	C	T	0.2406	2.94e-14	MAPT	intronic
rs17564948	17	44011749	A	G	0.2396	2.94e-14	MAPT	intronic
rs62061716	17	44012096	A	G	0.2396	2.94e-14	MAPT	intronic
rs17651213	17	44051924	G	A	0.2406	2.94e-14	MAPT	UTR5
rs17572361	17	44052009	T	C	0.2406	2.94e-14	MAPT	UTR5
rs62060760	17	44132887	C	T	0.2406	2.94e-14	KANSL1	intronic
rs2942164	17	43721283	G	C	0.2396	2.95e-14	RP11-105N13.4:CRHR1-IT1	ncRNA_intronic:ncRNA_intronic
rs12150610	17	43775479	T	C	0.2396	2.95e-14	RP11-105N13.4	ncRNA_intronic
rs62056933	17	43789978	G	A	0.2386	2.95e-14	RP11-105N13.4	ncRNA_intronic
rs62055491	17	43951120	T	C	0.2396	2.95e-14	MAPT-AS1	ncRNA_intronic
rs62061715	17	44011526	A	G	0.2396	2.95e-14	MAPT	intronic
rs112578465	17	44125066	C	T	0.2406	2.95e-14	KANSL1	intronic
rs62063673	17	44125484	T	G	0.2406	2.95e-14	KANSL1	intronic
rs12150336	17	44125704	C	T	0.2406	2.95e-14	KANSL1	intronic
rs62060762	17	44133396	G	A	0.2406	2.95e-14	KANSL1	intronic
rs62060763	17	44133403	T	C	0.2406	2.95e-14	KANSL1	intronic
rs111259120	17	44133534	C	T	0.2406	2.95e-14	KANSL1	intronic
rs62060764	17	44133633	A	G	0.2406	2.95e-14	KANSL1	intronic
rs62060765	17	44133648	A	C	0.2406	2.95e-14	KANSL1	intronic
rs1526126	17	43812218	C	T	0.2396	2.96e-14	RP11-105N13.4	ncRNA_intronic
rs62059007	17	44005615	A	G	0.2396	2.96e-14	MAPT	intronic
rs62061713	17	44010405	A	G	0.2396	2.96e-14	MAPT	intronic
rs62061714	17	44010452	C	A	0.2396	2.96e-14	MAPT	intronic
rs62063778	17	44053989	G	A	0.2406	2.96e-14	MAPT	UTR5
rs2163129	17	44056433	T	C	0.2406	2.96e-14	MAPT	intronic
rs17575507	17	44134095	A	G	0.2406	2.96e-14	KANSL1	intronic
rs876944	17	44134391	G	T	0.2406	2.96e-14	KANSL1	intronic
rs55972730	17	44155707	C	T	0.2406	2.96e-14	KANSL1	intronic
rs62055493	17	43952944	T	C	0.2406	2.96e-14	MAPT-AS1	ncRNA_intronic
rs78077519	17	44010984	G	A	0.2396	2.96e-14	MAPT	intronic
rs62063780	17	44056238	A	G	0.2406	2.96e-14	MAPT	intronic
rs4608377	17	44113359	T	C	0.2406	2.96e-14	KANSL1	intronic
rs12185225	17	44113491	T	C	0.2406	2.96e-14	KANSL1	intronic
rs12150438	17	44113963	C	T	0.2406	2.96e-14	KANSL1	intronic
rs62062134	17	44114432	A	C	0.2406	2.96e-14	KANSL1	intronic
rs12185243	17	44115351	T	C	0.2406	2.96e-14	KANSL1	intronic
rs62060767	17	44134910	G	A	0.2406	2.96e-14	KANSL1	intronic
rs62060769	17	44135026	G	C	0.2406	2.96e-14	KANSL1	intronic
rs968027	17	43781250	C	T	0.2396	2.97e-14	RP11-105N13.4	ncRNA_intronic
rs34211253	17	43834074	C	G	0.2396	2.97e-14	RP11-105N13.4	ncRNA_intronic
rs62055495	17	43953043	A	C	0.2406	2.97e-14	MAPT-AS1	ncRNA_intronic
rs62061712	17	44009876	C	A	0.2396	2.97e-14	MAPT	intronic
rs17651134	17	44050340	G	A	0.2406	2.97e-14	MAPT	UTR5
rs62063306	17	44050395	C	A	0.2406	2.97e-14	MAPT	UTR5
rs62063774	17	44050463	T	C	0.2406	2.97e-14	MAPT	UTR5
rs62063775	17	44050823	G	T	0.2406	2.97e-14	MAPT	UTR5
rs62063776	17	44050850	A	G	0.2406	2.97e-14	MAPT	UTR5
rs62064665	17	44081527	T	C	0.2406	2.97e-14	MAPT	intronic
rs36076725	17	44110532	G	A	0.2406	2.97e-14	KANSL1	exonic
rs35833914	17	44110541	G	A	0.2406	2.97e-14	KANSL1	exonic
rs62062321	17	44111109	A	G	0.2406	2.97e-14	KANSL1	intronic
rs17574604	17	44111613	A	G	0.2406	2.97e-14	KANSL1	exonic
rs17653193	17	44112441	G	A	0.2406	2.97e-14	KANSL1	intronic
rs17653211	17	44112638	T	C	0.2406	2.97e-14	KANSL1	intronic
rs12150162	17	44114218	T	C	0.2406	2.97e-14	KANSL1	intronic
rs17574796	17	44115074	T	C	0.2406	2.97e-14	KANSL1	intronic
rs17574824	17	44115107	C	T	0.2406	2.97e-14	KANSL1	intronic
rs11079729	17	44115569	C	A	0.2406	2.97e-14	KANSL1	intronic
rs12150542	17	44115730	G	A	0.2406	2.97e-14	KANSL1	intronic
rs12150090	17	44115886	C	T	0.2406	2.97e-14	KANSL1	intronic
rs41437445	17	44116238	G	A	0.2406	2.97e-14	KANSL1	intronic
rs62062136	17	44116312	T	C	0.2406	2.97e-14	KANSL1	intronic
rs10514897	17	44117397	A	G	0.2406	2.97e-14	KANSL1	intronic
rs17575423	17	44129253	T	C	0.2406	2.97e-14	KANSL1	intronic
rs1107820	17	44135359	T	C	0.2406	2.97e-14	KANSL1	intronic
rs17661027	17	44193097	C	A	0.2406	2.97e-14	KANSL1	intronic
rs80348388	17	43952634	A	T	0.2396	2.98e-14	MAPT-AS1	ncRNA_intronic
rs767058	17	43998767	T	C	0.2396	2.98e-14	MAPT	intronic
rs7501759	17	44009921	A	G	0.2396	2.98e-14	MAPT	intronic
rs62062791	17	44025273	G	A	0.2396	2.98e-14	MAPT	intronic
rs17651243	17	44052284	G	A	0.2406	2.98e-14	MAPT	UTR5
rs62063777	17	44053171	A	G	0.2406	2.98e-14	MAPT	UTR5
rs2217394	17	44053448	A	G	0.2406	2.98e-14	MAPT	UTR5
rs17651285	17	44054237	G	A	0.2406	2.98e-14	MAPT	UTR5
rs62062289	17	44097235	G	C	0.2406	2.98e-14	MAPT	intronic
rs77009866	17	44110888	A	T	0.2406	2.98e-14	KANSL1	intronic
rs17653162	17	44111827	C	A	0.2406	2.98e-14	KANSL1	intronic
rs62062322	17	44112385	A	G	0.2406	2.98e-14	KANSL1	intronic
rs17653255	17	44112743	C	A	0.2406	2.98e-14	ENSG00000262372	ncRNA_intronic
rs56280222	17	43803788	T	C	0.2396	2.99e-14	RP11-105N13.4	ncRNA_intronic
rs17770186	17	43964191	C	A	0.2396	2.99e-14	MAPT-AS1	ncRNA_intronic
rs113589236	17	43981795	G	A	0.2396	2.99e-14	MAPT	intronic
rs113029914	17	43981831	A	T	0.2396	2.99e-14	MAPT	intronic
rs77084869	17	43982903	A	G	0.2396	2.99e-14	MAPT	intronic
rs62062792	17	44025347	T	C	0.2396	2.99e-14	MAPT	intronic
rs78026984	17	44025592	G	C	0.2396	2.99e-14	MAPT	intronic
rs113395365	17	44025650	T	C	0.2396	2.99e-14	MAPT	intronic
rs55946323	17	44031946	A	G	0.2386	2.99e-14	MAPT	intronic
rs1800547	17	44051846	A	G	0.2406	2.99e-14	MAPT	UTR5
rs17572467	17	44054388	T	C	0.2406	2.99e-14	MAPT	UTR5
rs12150223	17	43944204	T	C	0.2396	2.99e-14	MAPT-AS1	ncRNA_intronic
rs62061721	17	44013346	T	C	0.2396	2.99e-14	MAPT	intronic
rs62062800	17	44027753	A	G	0.2396	2.99e-14	MAPT	intronic
rs62063671	17	44124837	A	G	0.2406	2.99e-14	KANSL1	intronic
rs62060785	17	44136634	G	A	0.2406	2.99e-14	KANSL1	intronic
rs62055498	17	43953814	G	A	0.2396	3e-14	MAPT-AS1	ncRNA_intronic
rs62055499	17	43953991	C	G	0.2396	3e-14	MAPT-AS1	ncRNA_intronic
rs17572495	17	44054596	T	G	0.2406	3e-14	MAPT	UTR5
rs17572613	17	44058004	A	G	0.2406	3e-14	MAPT	intronic
rs12150551	17	44150920	T	C	0.2406	3e-14	KANSL1	intronic
rs12150558	17	44151156	T	C	0.2406	3e-14	KANSL1	intronic
rs3912062	17	44165069	A	G	0.2406	3e-14	KANSL1	intronic
rs62054835	17	43934672	A	C	0.2396	3.01e-14	MAPT-AS1	ncRNA_intronic
rs56289364	17	43947928	A	G	0.2396	3.01e-14	MAPT-AS1	ncRNA_intronic
rs62055500	17	43954134	G	A	0.2396	3.01e-14	MAPT-AS1	ncRNA_intronic
rs62055501	17	43954227	G	A	0.2396	3.01e-14	MAPT-AS1	ncRNA_intronic
rs55653657	17	43956778	A	G	0.2396	3.01e-14	MAPT-AS1	ncRNA_intronic
rs55760800	17	43996908	T	G	0.2396	3.01e-14	MAPT	intronic
rs56303672	17	43996960	A	G	0.2396	3.01e-14	MAPT	intronic
rs55685451	17	44001957	T	G	0.2396	3.01e-14	MAPT	intronic
rs17564591	17	44002062	A	C	0.2396	3.01e-14	MAPT	intronic
rs62063779	17	44054671	C	T	0.2406	3.01e-14	MAPT	UTR5
rs17654016	17	44137925	T	C	0.2406	3.01e-14	KANSL1	intronic
rs62060812	17	44151667	A	G	0.2406	3.01e-14	KANSL1	intronic
rs62060834	17	44151697	A	T	0.2406	3.01e-14	KANSL1	intronic
rs3912063	17	44165049	A	G	0.2406	3.01e-14	KANSL1	intronic
rs55938136	17	43798360	A	G	0.01789	3.01e-14	RP11-105N13.4	ncRNA_intronic
rs75403953	17	43798546	A	G	0.2396	3.01e-14	RP11-105N13.4	ncRNA_intronic
rs112570965	17	43801092	T	C	0.2396	3.01e-14	RP11-105N13.4	ncRNA_intronic
rs17649019	17	43801593	G	A	0.2396	3.01e-14	RP11-105N13.4	ncRNA_intronic
rs77092481	17	43949008	C	T	0.2396	3.01e-14	MAPT-AS1	ncRNA_intronic
rs916793	17	43954686	G	A	0.2396	3.01e-14	MAPT-AS1	ncRNA_intronic
rs112915466	17	43958744	A	G	0.2396	3.01e-14	MAPT-AS1	ncRNA_intronic
rs74573628	17	43982961	T	C	0.2396	3.01e-14	MAPT	intronic
rs62056805	17	43983363	G	A	0.2396	3.01e-14	MAPT	intronic
rs62058968	17	44001228	G	A	0.2396	3.01e-14	MAPT	intronic
rs2163130	17	44056434	G	A	0.2406	3.01e-14	MAPT	intronic
rs17574425	17	44109188	C	G	0.2406	3.01e-14	KANSL1	intronic
rs2316952	17	44139190	G	C	0.2406	3.01e-14	KANSL1	intronic
rs55989971	17	43798160	G	A	0.2396	3.02e-14	RP11-105N13.4	ncRNA_intronic
rs17563433	17	43800351	A	C	0.2396	3.02e-14	RP11-105N13.4	ncRNA_intronic
rs77370070	17	43800404	T	G	0.2396	3.02e-14	RP11-105N13.4	ncRNA_intronic
rs55673340	17	43948733	C	T	0.2396	3.02e-14	MAPT-AS1	ncRNA_intronic
rs4441322	17	43955030	A	G	0.2396	3.02e-14	MAPT-AS1	ncRNA_intronic
rs113414067	17	43955093	T	C	0.2396	3.02e-14	MAPT-AS1	ncRNA_intronic
rs62056804	17	43982286	C	T	0.2396	3.02e-14	MAPT	intronic
rs17650258	17	44011073	G	A	0.2396	3.02e-14	MAPT	intronic
rs62062801	17	44028011	T	G	0.2396	3.02e-14	MAPT	intronic
rs17650872	17	44039516	G	T	0.2406	3.02e-14	MAPT	intronic
rs17650901	17	44039691	A	G	0.2406	3.02e-14	MAPT	UTR5
rs1981997	17	44056767	G	A	0.2406	3.02e-14	MAPT	intronic
rs1981998	17	44056833	G	A	0.2406	3.02e-14	MAPT	intronic
rs17573593	17	44082603	A	C	0.2406	3.02e-14	MAPT	intronic
rs62060796	17	44143029	G	T	0.2406	3.02e-14	KANSL1	intronic
rs56319902	17	43871982	C	T	0.2396	3.03e-14	RP11-105N13.4	ncRNA_intronic
rs62055502	17	43954284	G	A	0.2396	3.03e-14	MAPT-AS1	ncRNA_intronic
rs55905252	17	43955365	C	A	0.2396	3.03e-14	MAPT-AS1	ncRNA_intronic
rs2316782	17	44010040	A	G	0.2396	3.03e-14	MAPT	intronic
rs62063784	17	44059775	A	G	0.2406	3.03e-14	MAPT	intronic
rs56234850	17	44060248	G	A	0.2406	3.03e-14	MAPT	intronic
rs62063787	17	44061036	T	C	0.2406	3.03e-14	MAPT	exonic
rs2316951	17	44139083	G	C	0.2416	3.03e-14	KANSL1	intronic
rs17575683	17	44139662	C	T	0.2406	3.03e-14	KANSL1	intronic
rs112411928	17	44139762	C	G	0.2406	3.03e-14	KANSL1	intronic
rs55895732	17	43968937	T	C	0.2396	3.03e-14	MAPT-AS1	ncRNA_intronic
rs112275277	17	43981958	C	T	0.2396	3.03e-14	MAPT	intronic
rs75046472	17	43997499	A	T	0.2396	3.03e-14	MAPT	intronic
rs2316783	17	44010118	G	C	0.2396	3.03e-14	MAPT	intronic
rs4255816	17	44010364	C	G	0.2396	3.03e-14	MAPT	intronic
rs55881134	17	44109248	G	A	0.2406	3.03e-14	KANSL1	intronic
rs55831516	17	44148267	C	T	0.2416	3.03e-14	KANSL1	intronic
rs62060809	17	44148613	G	A	0.2416	3.03e-14	KANSL1	intronic
rs62060810	17	44148674	A	G	0.2416	3.03e-14	KANSL1	intronic
rs17661428	17	44208144	C	G	0.2396	3.03e-14	KANSL1	intronic
rs56323722	17	43798015	A	C	0.2396	3.04e-14	RP11-105N13.4	ncRNA_intronic
rs62055869	17	43830685	G	A	0.2396	3.04e-14	RP11-105N13.4	ncRNA_intronic
rs56013908	17	43836920	T	C	0.2396	3.04e-14	RP11-105N13.4	ncRNA_intronic
rs62055938	17	43849656	C	A	0.2396	3.04e-14	RP11-105N13.4	ncRNA_intronic
rs10445369	17	43934776	A	G	0.2396	3.04e-14	MAPT-AS1	ncRNA_intronic
rs2106784	17	43949892	C	T	0.2396	3.04e-14	MAPT-AS1	ncRNA_intronic
rs2158072	17	43950195	T	C	0.2396	3.04e-14	MAPT-AS1	ncRNA_intronic
rs62055515	17	43956370	G	T	0.2396	3.04e-14	MAPT-AS1	ncRNA_intronic
rs62055516	17	43956390	T	C	0.2396	3.04e-14	MAPT-AS1	ncRNA_intronic
rs62055517	17	43956425	C	T	0.2396	3.04e-14	MAPT-AS1	ncRNA_intronic
rs55823844	17	43978320	G	A	0.2396	3.04e-14	MAPT	intronic
rs17564829	17	44006601	T	C	0.2396	3.04e-14	MAPT	intronic
rs17651093	17	44049550	G	A	0.2406	3.04e-14	MAPT	intronic
rs10445338	17	44067682	G	A	0.2406	3.04e-14	MAPT	intronic
rs12150625	17	44149448	C	G	0.2406	3.04e-14	KANSL1	intronic
rs10514903	17	44206646	C	G	0.2406	3.04e-14	KANSL1	intronic
rs17577877	17	44208218	A	G	0.2396	3.04e-14	KANSL1	intronic
rs56194412	17	43960600	T	C	0.2396	3.05e-14	MAPT-AS1	ncRNA_intronic
rs17770296	17	43969136	C	T	0.2396	3.05e-14	MAPT-AS1	ncRNA_intronic
rs1984937	17	43980530	A	C	0.2396	3.05e-14	MAPT	intronic
rs767059	17	43999100	G	C	0.2396	3.05e-14	MAPT	intronic
rs113796169	17	44005254	T	A	0.2406	3.05e-14	MAPT	intronic
rs62060793	17	44142427	A	G	0.2406	3.05e-14	KANSL1	intronic
rs1117253	17	44149297	A	C	0.2406	3.05e-14	KANSL1	intronic
rs12150628	17	44149581	C	T	0.2406	3.05e-14	KANSL1	intronic
rs12150611	17	44149741	G	A	0.2406	3.05e-14	KANSL1	intronic
rs62060835	17	44152390	C	T	0.2406	3.05e-14	KANSL1	intronic
rs62060836	17	44152447	G	A	0.2406	3.05e-14	KANSL1	intronic
rs62061788	17	44169759	G	A	0.2406	3.05e-14	KANSL1	intronic
rs62061789	17	44169769	C	T	0.2406	3.05e-14	KANSL1	intronic
rs17577650	17	44205500	A	G	0.2406	3.05e-14	KANSL1	intronic
rs62056913	17	43784994	C	T	0.2396	3.05e-14	RP11-105N13.4	ncRNA_intronic
rs62055940	17	43849896	A	G	0.2396	3.05e-14	RP11-105N13.4	ncRNA_intronic
rs62055957	17	43854536	C	A	0.2406	3.05e-14	RP11-105N13.4	ncRNA_intronic
rs74457229	17	43972581	C	T	0.2396	3.05e-14	MAPT-AS1	ncRNA_exonic
rs62062799	17	44027521	G	T	0.2396	3.05e-14	MAPT	intronic
rs74571696	17	44123685	G	A	0.2406	3.05e-14	KANSL1	intronic
rs79698033	17	44123717	C	T	0.2406	3.05e-14	KANSL1	intronic
rs2838	17	44141347	A	G	0.2406	3.05e-14	KANSL1	intronic
rs12150627	17	44149537	C	G	0.2406	3.05e-14	KANSL1	intronic
rs62060838	17	44153144	A	G	0.2406	3.05e-14	KANSL1	intronic
rs62060839	17	44153227	A	G	0.2406	3.05e-14	KANSL1	intronic
rs62061766	17	44167464	G	A	0.2406	3.05e-14	KANSL1	intronic
rs79923630	17	44167661	G	T	0.2406	3.05e-14	KANSL1	intronic
rs62061767	17	44167729	A	G	0.2406	3.05e-14	KANSL1	intronic
rs17660398	17	44170612	C	T	0.2406	3.05e-14	KANSL1	intronic
rs62063200	17	44206482	C	T	0.2406	3.05e-14	KANSL1	intronic
rs2902661	17	43807099	G	A	0.2396	3.06e-14	RP11-105N13.4	ncRNA_intronic
rs62055939	17	43849787	A	T	0.2396	3.06e-14	RP11-105N13.4	ncRNA_intronic
rs76885724	17	43850519	C	T	0.2396	3.06e-14	RP11-105N13.4	ncRNA_intronic
rs62055943	17	43851018	T	C	0.2396	3.06e-14	RP11-105N13.4	ncRNA_intronic
rs55894109	17	43957221	C	T	0.2396	3.06e-14	MAPT-AS1	ncRNA_intronic
rs56338487	17	43960812	A	T	0.2396	3.06e-14	MAPT-AS1	ncRNA_intronic
rs62055538	17	43960997	T	C	0.2396	3.06e-14	MAPT-AS1	ncRNA_intronic
rs2082068	17	43979971	C	T	0.2396	3.06e-14	MAPT	intronic
rs74759276	17	44069768	A	G	0.2406	3.06e-14	MAPT	intronic
rs17651887	17	44069840	G	A	0.2406	3.06e-14	MAPT	intronic
rs78599197	17	44069970	C	G	0.2406	3.06e-14	MAPT	intronic
rs62063842	17	44070111	G	C	0.2406	3.06e-14	MAPT	intronic
rs62064666	17	44082514	T	C	0.2406	3.06e-14	MAPT	intronic
rs74850776	17	44150042	T	C	0.2406	3.06e-14	KANSL1	intronic
rs974295	17	44150152	A	T	0.2406	3.06e-14	KANSL1	intronic
rs974293	17	44150233	G	A	0.2406	3.06e-14	KANSL1	intronic
rs974291	17	44150480	A	T	0.2406	3.06e-14	KANSL1	intronic
rs62060841	17	44153386	A	T	0.2406	3.06e-14	KANSL1	intronic
rs62060842	17	44153607	T	A	0.2396	3.06e-14	KANSL1	intronic
rs1476554	17	44159102	C	T	0.2406	3.06e-14	KANSL1	intronic
rs17660294	17	44167101	T	C	0.2406	3.06e-14	KANSL1	intronic
rs111970616	17	44169581	T	C	0.2406	3.06e-14	KANSL1	intronic
rs17660337	17	44169605	T	C	0.2406	3.06e-14	KANSL1	intronic
rs55653963	17	43799509	A	C	0.2396	3.07e-14	RP11-105N13.4	ncRNA_intronic
rs56249780	17	43957328	C	T	0.2396	3.07e-14	MAPT-AS1	ncRNA_intronic
rs62055539	17	43961044	A	G	0.2396	3.07e-14	MAPT-AS1	ncRNA_intronic
rs62055540	17	43961142	T	C	0.2396	3.07e-14	MAPT-AS1	ncRNA_intronic
rs77926909	17	43994252	T	C	0.2406	3.07e-14	MAPT	intronic
rs17649571	17	43994952	A	G	0.2396	3.07e-14	MAPT	intronic
rs17649918	17	44001621	A	G	0.2396	3.07e-14	MAPT	intronic
rs62059003	17	44002431	C	T	0.2396	3.07e-14	MAPT	intronic
rs17650063	17	44002555	A	G	0.2396	3.07e-14	MAPT	intronic
rs17564703	17	44002595	C	T	0.2396	3.07e-14	MAPT	intronic
rs62063670	17	44123248	T	C	0.2406	3.07e-14	KANSL1	intronic
rs62060795	17	44142663	C	T	0.2406	3.07e-14	KANSL1	intronic
rs17575773	17	44142879	C	T	0.2406	3.07e-14	KANSL1	intronic
rs62061770	17	44169377	G	C	0.2406	3.07e-14	KANSL1	intronic
rs62059004	17	44003893	A	G	0.2396	3.08e-14	MAPT	intronic
rs17572627	17	44058629	T	A	0.2416	3.08e-14	MAPT	intronic
rs62060797	17	44143344	G	A	0.2406	3.08e-14	KANSL1	intronic
rs12150344	17	44143484	G	A	0.2406	3.08e-14	KANSL1	intronic
rs62060798	17	44144152	T	C	0.2406	3.08e-14	KANSL1	intronic
rs62060843	17	44153626	C	T	0.2406	3.08e-14	KANSL1	intronic
rs112197756	17	44154105	A	G	0.2406	3.08e-14	KANSL1	intronic
rs62060845	17	44154393	A	G	0.2406	3.08e-14	KANSL1	intronic
rs62060846	17	44154461	A	C	0.2406	3.08e-14	KANSL1	intronic
rs74481389	17	44154607	T	C	0.2406	3.08e-14	KANSL1	intronic
rs78938131	17	44157622	T	G	0.2406	3.08e-14	KANSL1	intronic
rs111364350	17	44168508	C	T	0.2406	3.08e-14	KANSL1	intronic
rs1122380	17	44206079	C	T	0.2406	3.08e-14	KANSL1	intronic
rs62055518	17	43956505	A	C	0.2396	3.08e-14	MAPT-AS1	ncRNA_intronic
rs56364632	17	43956642	T	C	0.2396	3.08e-14	MAPT-AS1	ncRNA_intronic
rs56387391	17	43959261	G	A	0.2396	3.08e-14	MAPT-AS1	ncRNA_intronic
rs113347741	17	43973408	C	T	0.2396	3.08e-14	MAPT	intronic
rs78720789	17	43973413	A	G	0.2396	3.08e-14	MAPT	intronic
rs17564493	17	44001379	C	T	0.2396	3.08e-14	MAPT	intronic
rs17649954	17	44001661	A	G	0.2396	3.08e-14	MAPT	intronic
rs55788597	17	44003397	T	A	0.2396	3.08e-14	MAPT	intronic
rs56197117	17	44003446	A	G	0.2396	3.08e-14	MAPT	intronic
rs56249311	17	44003599	C	T	0.2396	3.08e-14	MAPT	intronic
rs62061709	17	44007493	C	T	0.2396	3.08e-14	MAPT	intronic
rs62063305	17	44050282	G	A	0.2406	3.08e-14	MAPT	UTR5
rs62063783	17	44059215	C	T	0.2406	3.08e-14	MAPT	intronic
rs17573175	17	44071089	C	G	0.2406	3.08e-14	MAPT	intronic
rs62063845	17	44071294	T	C	0.2406	3.08e-14	MAPT	exonic
rs55886080	17	44072041	T	A	0.2406	3.08e-14	MAPT	intronic
rs12150127	17	44141732	G	A	0.2406	3.08e-14	KANSL1	intronic
rs62060792	17	44141955	T	A	0.2406	3.08e-14	KANSL1	intronic
rs62060799	17	44144251	G	T	0.2406	3.08e-14	KANSL1	intronic
rs62056802	17	43980762	A	G	0.2396	3.09e-14	MAPT	intronic
rs17649866	17	44000914	T	C	0.2396	3.09e-14	MAPT	intronic
rs17564619	17	44002138	A	G	0.2396	3.09e-14	MAPT	intronic
rs76090253	17	44002969	A	C	0.2396	3.09e-14	MAPT	intronic
rs112454267	17	44005329	G	A	0.2406	3.09e-14	MAPT	intronic
rs62059009	17	44006130	T	C	0.2396	3.09e-14	MAPT	intronic
rs78104015	17	44052733	A	G	0.2406	3.09e-14	MAPT	UTR5
rs62063846	17	44071674	A	G	0.2406	3.09e-14	MAPT	intronic
rs55736025	17	44072017	C	A	0.2406	3.09e-14	MAPT	intronic
rs76307183	17	44142121	G	A	0.2406	3.09e-14	KANSL1	intronic
rs62060847	17	44154946	C	T	0.2406	3.09e-14	KANSL1	intronic
rs56100031	17	44155157	C	T	0.2406	3.09e-14	KANSL1	intronic
rs62055942	17	43850966	A	G	0.2396	3.1e-14	RP11-105N13.4	ncRNA_intronic
rs2019816	17	43959661	G	A	0.2396	3.1e-14	MAPT-AS1	ncRNA_intronic
rs2006305	17	43959752	A	T	0.2396	3.1e-14	MAPT-AS1	ncRNA_intronic
rs2019822	17	43959918	T	A	0.2396	3.1e-14	MAPT-AS1	ncRNA_intronic
rs55929431	17	44000202	G	A	0.2396	3.1e-14	MAPT	intronic
rs56002706	17	44000505	C	T	0.2396	3.1e-14	MAPT	intronic
rs8078495	17	44000610	G	A	0.2396	3.1e-14	MAPT	intronic
rs62061705	17	44006252	T	C	0.2396	3.1e-14	MAPT	intronic
rs62062795	17	44027090	C	T	0.2396	3.1e-14	MAPT	intronic
rs62063282	17	44039043	G	A	0.2406	3.1e-14	MAPT	intronic
rs111520035	17	44039410	A	G	0.2416	3.1e-14	MAPT	intronic
rs55913645	17	44070956	T	A	0.2406	3.1e-14	MAPT	intronic
rs17573245	17	44072854	T	C	0.2416	3.1e-14	MAPT	intronic
rs17652121	17	44073973	T	C	0.2406	3.1e-14	MAPT	exonic
rs56318865	17	44147411	G	A	0.2406	3.1e-14	KANSL1	intronic
rs56041778	17	44147511	G	C	0.2406	3.1e-14	KANSL1	intronic
rs55947022	17	44147574	G	A	0.2406	3.1e-14	KANSL1	intronic
rs55929190	17	44147599	G	C	0.2406	3.1e-14	KANSL1	intronic
rs62060851	17	44157992	T	C	0.2406	3.1e-14	KANSL1	intronic
rs62055529	17	43960020	A	G	0.2396	3.1e-14	MAPT-AS1	ncRNA_intronic
rs79580365	17	43960172	C	T	0.2396	3.1e-14	MAPT-AS1	ncRNA_intronic
rs55937610	17	43960283	A	G	0.2396	3.1e-14	MAPT-AS1	ncRNA_intronic
rs62056782	17	43974230	C	T	0.2396	3.1e-14	MAPT	intronic
rs80346216	17	43974476	G	T	0.2406	3.1e-14	MAPT	intronic
rs76632685	17	43974477	A	T	0.2406	3.1e-14	MAPT	intronic
rs62056783	17	43974549	G	C	0.2396	3.1e-14	MAPT	intronic
rs77561671	17	43976627	G	T	0.2396	3.1e-14	MAPT	intronic
rs62056801	17	43979504	G	A	0.2396	3.1e-14	MAPT	intronic
rs767056	17	43998910	C	T	0.2396	3.1e-14	MAPT	intronic
rs1967981	17	43999785	C	G	0.2396	3.1e-14	MAPT	intronic
rs1476127	17	43999793	G	A	0.2396	3.1e-14	MAPT	intronic
rs8079501	17	44000234	A	T	0.2396	3.1e-14	MAPT	intronic
rs62062794	17	44026394	A	G	0.2396	3.1e-14	MAPT	intronic
rs10445371	17	44065410	G	A	0.2406	3.1e-14	MAPT	intronic
rs919461	17	44065669	A	T	0.2406	3.1e-14	MAPT	intronic
rs919462	17	44065740	C	T	0.2406	3.1e-14	MAPT	intronic
rs919464	17	44065901	C	T	0.2406	3.1e-14	MAPT	intronic
rs62063794	17	44066088	T	A	0.2406	3.1e-14	MAPT	intronic
rs112385572	17	44066172	A	G	0.2406	3.1e-14	MAPT	intronic
rs17651700	17	44066634	C	G	0.2406	3.1e-14	MAPT	intronic
rs76357066	17	44067046	G	A	0.2406	3.1e-14	MAPT	intronic
rs79447161	17	44067508	A	G	0.2406	3.1e-14	MAPT	intronic
rs17651754	17	44067546	T	C	0.2406	3.1e-14	MAPT	intronic
rs111652694	17	44067831	T	C	0.2406	3.1e-14	MAPT	intronic
rs75743061	17	44068112	C	G	0.2416	3.1e-14	MAPT	intronic
rs62063795	17	44068238	C	T	0.2416	3.1e-14	MAPT	intronic
rs62063796	17	44068289	G	A	0.2416	3.1e-14	MAPT	intronic
rs62063797	17	44068294	G	C	0.2416	3.1e-14	MAPT	intronic
rs77290642	17	44068480	T	C	0.2406	3.1e-14	MAPT	intronic
rs62063798	17	44068543	G	A	0.2406	3.1e-14	MAPT	intronic
rs62063850	17	44073739	G	A	0.2416	3.1e-14	MAPT	intronic
rs17574361	17	44108202	A	G	0.2406	3.1e-14	KANSL1	UTR3
rs56323408	17	44147721	C	T	0.2406	3.1e-14	KANSL1	intronic
rs974292	17	44150464	T	C	0.2406	3.1e-14	KANSL1	intronic
rs35282504	17	43832618	G	A	0.2396	3.11e-14	RP11-105N13.4	ncRNA_intronic
rs62056800	17	43979468	T	A	0.2396	3.11e-14	MAPT	intronic
rs113834264	17	43979622	G	A	0.2396	3.11e-14	MAPT	intronic
rs2099151	17	43979822	A	T	0.2396	3.11e-14	MAPT	intronic
rs75617973	17	43983159	T	C	0.2396	3.11e-14	MAPT	intronic
rs62058965	17	43999529	G	C	0.2396	3.11e-14	MAPT	intronic
rs62059008	17	44006085	A	G	0.2396	3.11e-14	MAPT	intronic
rs62062793	17	44026321	T	C	0.2396	3.11e-14	MAPT	intronic
rs17574040	17	44102865	A	C	0.2406	3.11e-14	MAPT	UTR3
rs62060794	17	44142566	C	T	0.2406	3.11e-14	KANSL1	intronic
rs62060858	17	44164090	G	C	0.2406	3.11e-14	KANSL1	intronic
rs55692232	17	44164323	G	A	0.2406	3.11e-14	KANSL1	intronic
rs17661015	17	44192957	T	C	0.2406	3.11e-14	KANSL1	intronic
rs62055871	17	43831112	G	A	0.2396	3.12e-14	RP11-105N13.4	ncRNA_intronic
rs17770108	17	43961292	G	T	0.2396	3.12e-14	MAPT-AS1	ncRNA_intronic
rs113952577	17	44010661	A	G	0.2396	3.12e-14	MAPT	intronic
rs1052551	17	44068924	G	A	0.2406	3.12e-14	MAPT	exonic
rs62063799	17	44069180	C	G	0.2406	3.12e-14	MAPT	intronic
rs62063800	17	44069198	C	T	0.2406	3.12e-14	MAPT	intronic
rs17651857	17	44069687	A	G	0.2406	3.12e-14	MAPT	intronic
rs10514898	17	44119636	A	C	0.2406	3.12e-14	KANSL1	intronic
rs62060850	17	44157982	A	T	0.2406	3.12e-14	KANSL1	intronic
rs10445334	17	43934826	T	G	0.2396	3.13e-14	MAPT-AS1	ncRNA_intronic
rs78729125	17	43970108	C	A	0.2396	3.13e-14	MAPT-AS1	ncRNA_intronic
rs1467962	17	43978604	A	G	0.2396	3.13e-14	MAPT	intronic
rs1560311	17	43978625	T	C	0.2396	3.13e-14	MAPT	intronic
rs1467963	17	43978934	T	G	0.2396	3.13e-14	MAPT	intronic
rs62059005	17	44004472	A	G	0.2396	3.13e-14	MAPT	intronic
rs12150230	17	44015464	A	G	0.2396	3.13e-14	MAPT	intronic
rs62062805	17	44030773	A	G	0.2396	3.13e-14	MAPT	intronic
rs113134013	17	44066995	C	T	0.2406	3.13e-14	MAPT	intronic
rs62062294	17	44100666	A	C	0.2416	3.13e-14	MAPT	intronic
rs2316953	17	44140341	G	A	0.2406	3.13e-14	KANSL1	intronic
rs78917495	17	43858482	C	T	0.2396	3.13e-14	RP11-105N13.4	ncRNA_intronic
rs62055549	17	43965595	G	C	0.2396	3.13e-14	MAPT-AS1	ncRNA_intronic
rs62055552	17	43965955	A	G	0.2396	3.13e-14	MAPT-AS1	ncRNA_intronic
rs11575895	17	43971785	A	G	0.2396	3.13e-14	MAPT-AS1	ncRNA_intronic
rs62056779	17	43971937	C	A	0.2396	3.13e-14	MAPT-AS1	ncRNA_intronic
rs62056781	17	43973899	T	C	0.2396	3.13e-14	MAPT	intronic
rs113756354	17	44013483	A	G	0.2396	3.13e-14	MAPT	intronic
rs17651483	17	44058861	C	A	0.2406	3.13e-14	MAPT	intronic
rs62062296	17	44100916	C	T	0.2406	3.13e-14	MAPT	intronic
rs62062297	17	44101004	A	G	0.2406	3.13e-14	MAPT	intronic
rs3912061	17	44165098	C	T	0.2406	3.13e-14	KANSL1	intronic
rs74348235	17	44165852	A	G	0.2406	3.13e-14	KANSL1	intronic
rs112425426	17	43963416	C	G	0.2396	3.14e-14	MAPT-AS1	ncRNA_intronic
rs62055542	17	43963844	C	T	0.2396	3.14e-14	MAPT-AS1	ncRNA_intronic
rs17770120	17	43963943	C	A	0.2396	3.14e-14	MAPT-AS1	ncRNA_intronic
rs17691449	17	43964283	G	C	0.2396	3.14e-14	MAPT-AS1	ncRNA_intronic
rs62055548	17	43964899	A	G	0.2396	3.14e-14	MAPT-AS1	ncRNA_intronic
rs113327263	17	43965063	T	C	0.2396	3.14e-14	MAPT-AS1	ncRNA_intronic
rs62055553	17	43966178	C	A	0.2396	3.14e-14	MAPT-AS1	ncRNA_intronic
rs111941646	17	43966608	A	T	0.2396	3.14e-14	MAPT-AS1	ncRNA_intronic
rs62055556	17	43966749	T	C	0.2396	3.14e-14	MAPT-AS1	ncRNA_intronic
rs62055557	17	43966795	C	A	0.2396	3.14e-14	MAPT-AS1	ncRNA_intronic
rs62055558	17	43966955	A	G	0.2396	3.14e-14	MAPT-AS1	ncRNA_intronic
rs62055559	17	43967138	T	G	0.2396	3.14e-14	MAPT-AS1	ncRNA_intronic
rs17691466	17	43968219	A	G	0.2396	3.14e-14	MAPT-AS1	ncRNA_intronic
rs17691508	17	43968463	C	G	0.2396	3.14e-14	MAPT-AS1	ncRNA_intronic
rs55943606	17	43968874	A	G	0.2396	3.14e-14	MAPT-AS1	ncRNA_intronic
rs17691610	17	43970662	G	T	0.2396	3.14e-14	MAPT-AS1	ncRNA_intronic
rs11575896	17	43972142	G	A	0.2396	3.14e-14	MAPT-AS1	ncRNA_exonic
rs76324150	17	43973233	C	T	0.2396	3.14e-14	MAPT	intronic
rs62056780	17	43973652	C	T	0.2396	3.14e-14	MAPT	intronic
rs74496580	17	43974065	C	A	0.2396	3.14e-14	MAPT	intronic
rs62056792	17	43976644	G	A	0.2396	3.14e-14	MAPT	intronic
rs62056793	17	43977018	A	G	0.2396	3.14e-14	MAPT	intronic
rs62056794	17	43977049	A	G	0.2396	3.14e-14	MAPT	intronic
rs1864325	17	43977827	C	T	0.2396	3.14e-14	MAPT	intronic
rs62056795	17	43978041	C	T	0.2396	3.14e-14	MAPT	intronic
rs62056796	17	43978120	A	G	0.2396	3.14e-14	MAPT	intronic
rs76618565	17	44068481	G	A	0.2406	3.14e-14	MAPT	intronic
rs62062293	17	44100553	C	A	0.2406	3.14e-14	MAPT	intronic
rs16940799	17	44102933	T	C	0.2406	3.14e-14	MAPT	UTR3
rs41374248	17	44120442	A	G	0.2406	3.14e-14	KANSL1	intronic
rs56380663	17	43804619	C	T	0.2396	3.15e-14	RP11-105N13.4	ncRNA_intronic
rs753236	17	43946318	T	C	0.2396	3.15e-14	MAPT-AS1	ncRNA_intronic
rs77129180	17	43963046	G	A	0.2396	3.15e-14	MAPT-AS1	ncRNA_intronic
rs80254317	17	43963282	C	G	0.2396	3.15e-14	MAPT-AS1	ncRNA_intronic
rs62055554	17	43966260	A	G	0.2396	3.15e-14	MAPT-AS1	ncRNA_intronic
rs62055555	17	43966282	G	T	0.2396	3.15e-14	MAPT-AS1	ncRNA_intronic
rs76594404	17	43971457	G	C	0.2396	3.15e-14	MAPT-AS1	ncRNA_intronic
rs80233201	17	43971481	T	C	0.2396	3.15e-14	MAPT-AS1	ncRNA_intronic
rs62056806	17	43983801	A	G	0.2396	3.15e-14	MAPT	intronic
rs17564780	17	44005413	A	G	0.2406	3.15e-14	MAPT	intronic
rs79857651	17	44013475	G	A	0.2396	3.15e-14	MAPT	intronic
rs55907036	17	44042366	G	A	0.2406	3.15e-14	MAPT	intronic
rs62062295	17	44100906	A	G	0.2406	3.15e-14	MAPT	intronic
rs79252344	17	44120608	A	G	0.2406	3.15e-14	KANSL1	intronic
rs77138434	17	44159555	C	A	0.2406	3.15e-14	KANSL1	intronic
rs111913701	17	44159631	T	G	0.2406	3.15e-14	KANSL1	intronic
rs111519055	17	44159672	A	G	0.2406	3.15e-14	KANSL1	intronic
rs77925835	17	44159695	C	T	0.2406	3.15e-14	KANSL1	intronic
rs17659953	17	44159725	C	T	0.2406	3.15e-14	KANSL1	intronic
rs17576165	17	44159849	T	C	0.2406	3.15e-14	KANSL1	exonic
rs17660167	17	44166311	C	T	0.2406	3.15e-14	KANSL1	intronic
rs17577369	17	44192923	A	G	0.2406	3.15e-14	KANSL1	intronic
rs7502937	17	43793665	A	G	0.2396	3.16e-14	RP11-105N13.4	ncRNA_intronic
rs62055875	17	43832864	T	C	0.2396	3.16e-14	RP11-105N13.4	ncRNA_intronic
rs75916678	17	43849366	T	C	0.2396	3.16e-14	RP11-105N13.4	ncRNA_intronic
rs17770150	17	43964163	G	A	0.2396	3.16e-14	MAPT-AS1	ncRNA_intronic
rs17691556	17	43969168	T	A	0.2396	3.16e-14	MAPT-AS1	ncRNA_intronic
rs62063857	17	44076665	A	G	0.2406	3.16e-14	STH	exonic
rs62060859	17	44164133	G	A	0.2406	3.16e-14	KANSL1	intronic
rs56290582	17	43788371	C	T	0.2396	3.16e-14	RP11-105N13.4	ncRNA_intronic
rs1105571	17	43793200	A	T	0.2396	3.16e-14	RP11-105N13.4	ncRNA_intronic
rs55893711	17	44119320	C	T	0.2406	3.16e-14	KANSL1	intronic
rs1880750	17	43796541	T	A	0.2396	3.17e-14	RP11-105N13.4	ncRNA_intronic
rs111972148	17	43973121	G	C	0.2396	3.17e-14	MAPT	intronic
rs55662347	17	44070545	G	A	0.2406	3.17e-14	MAPT	intronic
rs2158257	17	44104343	A	C	0.2406	3.17e-14	MAPT	UTR3
rs17652961	17	44108355	G	A	0.2406	3.17e-14	KANSL1	UTR3
rs62057064	17	43857033	C	T	0.2396	3.18e-14	RP11-105N13.4	ncRNA_intronic
rs74548327	17	43973080	A	G	0.2396	3.18e-14	MAPT	intronic
rs62056807	17	43984253	G	C	0.2396	3.18e-14	MAPT	intronic
rs62062802	17	44028045	G	T	0.2396	3.18e-14	MAPT	intronic
rs77555455	17	44035516	G	A	0.2396	3.18e-14	MAPT	intronic
rs1052587	17	44102604	T	C	0.2406	3.18e-14	MAPT	UTR3
rs1052594	17	44102689	G	C	0.2406	3.18e-14	MAPT	UTR3
rs17576200	17	44159988	G	A	0.2406	3.18e-14	KANSL1	intronic
rs62060852	17	44160050	G	A	0.2406	3.18e-14	KANSL1	intronic
rs62057062	17	43856710	G	A	0.2396	3.18e-14	RP11-105N13.4	ncRNA_intronic
rs62055541	17	43962017	G	C	0.2396	3.18e-14	MAPT-AS1	ncRNA_intronic
rs1467966	17	43984399	C	T	0.2396	3.18e-14	MAPT	intronic
rs55726761	17	44099669	G	A	0.2406	3.18e-14	MAPT	intronic
rs41382552	17	44118999	A	G	0.2406	3.18e-14	KANSL1	intronic
rs2055794	17	43951717	G	A	0.2396	3.19e-14	MAPT-AS1	ncRNA_intronic
rs62056785	17	43975263	T	C	0.2396	3.19e-14	MAPT	intronic
rs62056786	17	43975285	T	C	0.2396	3.19e-14	MAPT	intronic
rs17564871	17	44011018	A	G	0.2396	3.19e-14	MAPT	intronic
rs62062292	17	44099809	A	C	0.2406	3.19e-14	MAPT	intronic
rs77747656	17	44099827	C	G	0.2406	3.19e-14	MAPT	intronic
rs111372048	17	44136577	A	C	0.2406	3.19e-14	KANSL1	intronic
rs2055795	17	43951995	C	T	0.2396	3.2e-14	MAPT-AS1	ncRNA_intronic
rs62056784	17	43974889	C	G	0.2396	3.2e-14	MAPT	intronic
rs62056789	17	43975415	A	C	0.2396	3.2e-14	MAPT	intronic
rs62056790	17	43975417	G	A	0.2396	3.2e-14	MAPT	intronic
rs55691306	17	43978295	G	C	0.2396	3.2e-14	MAPT	intronic
rs733966	17	44089563	C	T	0.2406	3.2e-14	MAPT	intronic
rs7687	17	44103296	T	C	0.2406	3.2e-14	MAPT	UTR3
rs17652748	17	44103616	C	T	0.2406	3.2e-14	MAPT	UTR3
rs17574228	17	44104509	T	C	0.2406	3.2e-14	MAPT	UTR3
rs62060853	17	44160592	G	A	0.2406	3.2e-14	KANSL1	intronic
rs17660017	17	44160674	G	C	0.2406	3.2e-14	KANSL1	intronic
rs113661667	17	43791610	T	C	0.2396	3.21e-14	RP11-105N13.4	ncRNA_intronic
rs74579538	17	43791652	G	A	0.2396	3.21e-14	RP11-105N13.4	ncRNA_intronic
rs1105569	17	43793388	C	T	0.2396	3.21e-14	RP11-105N13.4	ncRNA_intronic
rs17689378	17	43881790	C	T	0.2396	3.21e-14	RP11-105N13.4	ncRNA_intronic
rs62055494	17	43953016	C	T	0.2406	3.21e-14	MAPT-AS1	ncRNA_intronic
rs79492906	17	43984864	C	T	0.2396	3.21e-14	MAPT	intronic
rs62063277	17	44036462	T	A	0.2396	3.21e-14	MAPT	intronic
rs56226437	17	44042361	T	C	0.2406	3.21e-14	MAPT	intronic
rs17573607	17	44083081	G	A	0.2396	3.21e-14	MAPT	intronic
rs17688916	17	43778680	T	A	0.2247	3.21e-14	RP11-105N13.4	ncRNA_intronic
rs62056937	17	43791181	A	C	0.2396	3.21e-14	RP11-105N13.4	ncRNA_intronic
rs1105570	17	43793342	A	G	0.2396	3.21e-14	RP11-105N13.4	ncRNA_intronic
rs112995313	17	43795768	T	C	0.2396	3.21e-14	RP11-105N13.4	ncRNA_intronic
rs739643	17	43946707	T	C	0.2396	3.21e-14	MAPT-AS1	ncRNA_intronic
rs2055796	17	43952191	A	T	0.2396	3.21e-14	MAPT-AS1	ncRNA_intronic
rs62056778	17	43971604	C	G	0.2396	3.21e-14	MAPT-AS1	ncRNA_intronic
rs76500077	17	44004076	T	C	0.2396	3.21e-14	MAPT	intronic
rs62062286	17	44096486	C	T	0.2406	3.21e-14	MAPT	intronic
rs1568949	17	43792975	G	A	0.2406	3.22e-14	RP11-105N13.4	ncRNA_intronic
rs111415173	17	43795573	C	T	0.2396	3.22e-14	RP11-105N13.4	ncRNA_intronic
rs113991678	17	43795634	C	T	0.2386	3.22e-14	RP11-105N13.4	ncRNA_intronic
rs17563718	17	43811673	C	T	0.2396	3.22e-14	ENSG00000265964	ncRNA_exonic
rs56301449	17	43960918	T	C	0.2396	3.22e-14	MAPT-AS1	ncRNA_intronic
rs62058964	17	43999406	A	G	0.2406	3.22e-14	MAPT	intronic
rs62064662	17	44079721	A	G	0.2406	3.22e-14	MAPT	intronic
rs56167344	17	43797087	A	T	0.2396	3.23e-14	RP11-105N13.4	ncRNA_intronic
rs1880752	17	43806264	C	T	0.2396	3.23e-14	RP11-105N13.4	ncRNA_intronic
rs2902662	17	43806925	G	A	0.2396	3.23e-14	RP11-105N13.4	ncRNA_intronic
rs79226879	17	43807485	T	C	0.2396	3.23e-14	RP11-105N13.4	ncRNA_intronic
rs17563599	17	43807955	A	C	0.2396	3.23e-14	RP11-105N13.4	ncRNA_intronic
rs17649138	17	43808067	G	A	0.2396	3.23e-14	RP11-105N13.4	ncRNA_intronic
rs62054389	17	43808321	G	A	0.2396	3.23e-14	RP11-105N13.4	ncRNA_intronic
rs62054390	17	43808443	A	C	0.2396	3.23e-14	RP11-105N13.4	ncRNA_intronic
rs55947210	17	43808763	A	G	0.2396	3.23e-14	RP11-105N13.4	ncRNA_intronic
rs62054392	17	43808945	C	T	0.2396	3.23e-14	RP11-105N13.4	ncRNA_intronic
rs4390635	17	43809016	C	T	0.2396	3.23e-14	RP11-105N13.4	ncRNA_intronic
rs62054393	17	43809264	T	G	0.2396	3.23e-14	ENSG00000265547	ncRNA_exonic
rs75986348	17	43809328	A	G	0.2396	3.23e-14	ENSG00000265547:RP11-105N13.4	ncRNA_intronic:ncRNA_intronic
rs17649162	17	43810371	G	C	0.2396	3.23e-14	RP11-105N13.4	ncRNA_intronic
rs62054394	17	43810608	T	A	0.2396	3.23e-14	RP11-105N13.4	ncRNA_intronic
rs113790915	17	43810782	G	C	0.2396	3.23e-14	ENSG00000265964	ncRNA_exonic
rs62054395	17	43811060	T	G	0.2396	3.23e-14	RP11-105N13.4:ENSG00000265964	ncRNA_intronic:ncRNA_intronic
rs62054396	17	43811510	T	C	0.2396	3.23e-14	RP11-105N13.4:ENSG00000265964	ncRNA_intronic:ncRNA_intronic
rs62054397	17	43811792	C	T	0.2396	3.23e-14	ENSG00000265964	ncRNA_exonic
rs4569335	17	43811950	A	C	0.2396	3.23e-14	ENSG00000265964	ncRNA_exonic
rs1526125	17	43812177	C	T	0.2396	3.23e-14	RP11-105N13.4	ncRNA_intronic
rs62056811	17	43985247	C	T	0.2406	3.23e-14	ENSG00000262881	ncRNA_exonic
rs17649635	17	43995990	A	G	0.2396	3.23e-14	MAPT	intronic
rs17571857	17	44035706	A	G	0.2396	3.23e-14	MAPT	intronic
rs62064661	17	44078892	G	A	0.2406	3.23e-14	MAPT	intronic
rs1526128	17	43779624	C	T	0.2346	3.24e-14	RP11-105N13.4	ncRNA_intronic
rs76007856	17	43795238	G	A	0.2396	3.24e-14	RP11-105N13.4	ncRNA_intronic
rs2864087	17	43807063	C	T	0.2396	3.24e-14	RP11-105N13.4	ncRNA_intronic
rs17564983	17	44011825	A	C	0.2396	3.24e-14	MAPT	intronic
rs113788190	17	44161302	A	G	0.2406	3.24e-14	KANSL1	intronic
rs112364920	17	44161360	A	T	0.2396	3.24e-14	KANSL1	intronic
rs62054834	17	43934314	T	C	0.2396	3.24e-14	MAPT-AS1	ncRNA_intronic
rs62055496	17	43953307	C	T	0.2396	3.24e-14	MAPT-AS1	ncRNA_intronic
rs62055497	17	43953529	A	G	0.2396	3.24e-14	MAPT-AS1	ncRNA_intronic
rs74509629	17	43985597	C	T	0.2396	3.24e-14	ENSG00000262881	ncRNA_exonic
rs7350928	17	44108100	C	T	0.2406	3.24e-14	KANSL1	UTR3
rs62056936	17	43790911	A	T	0.2396	3.25e-14	RP11-105N13.4	ncRNA_intronic
rs62055486	17	43949092	T	G	0.2396	3.25e-14	MAPT-AS1	ncRNA_intronic
rs17571739	17	44032915	T	C	0.2396	3.25e-14	MAPT	intronic
rs62064660	17	44078832	G	A	0.2416	3.25e-14	MAPT	intronic
rs78440279	17	43816052	C	T	0.2406	3.26e-14	RP11-105N13.4	ncRNA_intronic
rs62056791	17	43976064	T	C	0.2396	3.26e-14	MAPT	intronic
rs79290980	17	43985662	T	C	0.2396	3.26e-14	ENSG00000262881	ncRNA_exonic
rs17649700	17	43997901	G	C	0.2406	3.26e-14	MAPT	intronic
rs62063859	17	44078616	G	A	0.2406	3.26e-14	MAPT	intronic
rs62056912	17	43784948	G	T	0.2396	3.27e-14	RP11-105N13.4	ncRNA_intronic
rs75076131	17	43790649	C	A	0.2396	3.27e-14	RP11-105N13.4	ncRNA_intronic
rs7502718	17	43793651	G	A	0.2396	3.27e-14	RP11-105N13.4	ncRNA_intronic
rs12150455	17	43827508	A	G	0.2396	3.27e-14	RP11-105N13.4	ncRNA_intronic
rs1560310	17	43978534	G	A	0.2396	3.27e-14	MAPT	intronic
rs17577313	17	44191835	A	G	0.2406	3.27e-14	KANSL1	intronic
rs62056927	17	43788767	G	A	0.2396	3.27e-14	RP11-105N13.4	ncRNA_intronic
rs62056929	17	43789144	G	A	0.2396	3.27e-14	RP11-105N13.4	ncRNA_intronic
rs62056935	17	43790446	A	G	0.2396	3.27e-14	RP11-105N13.4	ncRNA_intronic
rs4605208	17	43794209	G	C	0.2396	3.27e-14	RP11-105N13.4	ncRNA_intronic
rs4471726	17	43807134	T	C	0.2396	3.27e-14	RP11-105N13.4	ncRNA_intronic
rs62057069	17	43859065	T	C	0.2396	3.27e-14	RP11-105N13.4	ncRNA_intronic
rs76563578	17	43933879	C	G	0.2396	3.27e-14	MAPT-AS1	ncRNA_intronic
rs62055547	17	43964755	C	T	0.2396	3.27e-14	MAPT-AS1	ncRNA_intronic
rs62056809	17	43984669	A	G	0.2396	3.27e-14	MAPT	intronic
rs12149995	17	44092801	G	A	0.2406	3.27e-14	MAPT	intronic
rs17659881	17	44157597	A	G	0.2406	3.27e-14	KANSL1	intronic
rs17575822	17	44144345	A	G	0.2406	3.28e-14	KANSL1	intronic
rs17575850	17	44144387	C	A	0.2406	3.28e-14	KANSL1	intronic
rs62060855	17	44161860	C	T	0.2406	3.28e-14	KANSL1	intronic
rs62060856	17	44161875	A	C	0.2406	3.28e-14	KANSL1	intronic
rs2316955	17	44161985	T	G	0.2406	3.28e-14	KANSL1	intronic
rs17660065	17	44162284	T	C	0.2406	3.28e-14	KANSL1	intronic
rs55864131	17	44163411	T	C	0.2406	3.28e-14	KANSL1	intronic
rs4479289	17	43793951	G	A	0.2396	3.29e-14	RP11-105N13.4	ncRNA_intronic
rs17563683	17	43811072	A	G	0.2396	3.29e-14	RP11-105N13.4:ENSG00000265964	ncRNA_intronic:ncRNA_intronic
rs17659731	17	44144634	G	A	0.2406	3.29e-14	KANSL1	intronic
rs75641221	17	44145373	T	C	0.2406	3.29e-14	KANSL1	intronic
rs62060801	17	44145860	A	G	0.2406	3.29e-14	KANSL1	intronic
rs75975083	17	44146357	T	C	0.2406	3.29e-14	KANSL1	intronic
rs62054429	17	43823125	G	A	0.2396	3.3e-14	RP11-105N13.4	ncRNA_intronic
rs62057070	17	43859640	A	G	0.2396	3.3e-14	RP11-105N13.4	ncRNA_intronic
rs55960528	17	43968994	T	C	0.2396	3.3e-14	MAPT-AS1	ncRNA_intronic
rs55877243	17	43969019	T	C	0.2396	3.3e-14	MAPT-AS1	ncRNA_intronic
rs62063304	17	44049900	A	G	0.2406	3.3e-14	MAPT	intronic
rs1052590	17	44102638	A	G	0.2406	3.3e-14	MAPT	UTR3
rs62060800	17	44145592	A	G	0.2406	3.3e-14	KANSL1	intronic
rs17659743	17	44146165	C	G	0.2406	3.3e-14	KANSL1	intronic
rs62060802	17	44146336	A	C	0.2406	3.3e-14	KANSL1	intronic
rs77950913	17	44146451	T	C	0.2406	3.3e-14	KANSL1	intronic
rs79782347	17	44146567	T	C	0.2406	3.3e-14	KANSL1	intronic
rs4617909	17	43806451	C	T	0.2396	3.3e-14	RP11-105N13.4	ncRNA_intronic
rs62057068	17	43858629	A	G	0.2396	3.3e-14	RP11-105N13.4	ncRNA_intronic
rs62057071	17	43859691	C	G	0.2396	3.3e-14	RP11-105N13.4	ncRNA_intronic
rs62056837	17	43988884	T	C	0.2396	3.3e-14	MAPT	intronic
rs62058962	17	43998151	C	T	0.2396	3.3e-14	MAPT	intronic
rs56046792	17	43797246	C	T	0.2396	3.32e-14	RP11-105N13.4	ncRNA_intronic
rs4401083	17	43806015	G	A	0.2396	3.32e-14	RP11-105N13.4	ncRNA_intronic
rs111962225	17	43934016	G	C	0.2396	3.33e-14	MAPT-AS1	ncRNA_intronic
rs56343551	17	43959092	G	T	0.2396	3.33e-14	MAPT-AS1	ncRNA_intronic
rs79193046	17	43967562	T	C	0.2396	3.33e-14	MAPT-AS1	ncRNA_intronic
rs62056840	17	43989689	T	C	0.2396	3.33e-14	MAPT	intronic
rs79322350	17	43790401	A	G	0.2396	3.33e-14	RP11-105N13.4	ncRNA_intronic
rs55896111	17	43799048	G	A	0.2396	3.33e-14	RP11-105N13.4	ncRNA_intronic
rs62057067	17	43858326	C	T	0.2396	3.33e-14	RP11-105N13.4	ncRNA_intronic
rs55975673	17	43959113	A	G	0.2396	3.33e-14	MAPT-AS1	ncRNA_intronic
rs1864324	17	43977702	C	T	0.2396	3.33e-14	MAPT	intronic
rs61667602	17	43785349	T	C	0.2406	3.34e-14	RP11-105N13.4	ncRNA_intronic
rs1568951	17	43792895	T	G	0.2396	3.34e-14	RP11-105N13.4	ncRNA_intronic
rs1568950	17	43792896	T	C	0.2396	3.34e-14	RP11-105N13.4	ncRNA_intronic
rs17651549	17	44061278	C	T	0.2406	3.34e-14	MAPT	exonic
rs74918686	17	43840899	G	C	0.2396	3.35e-14	RP11-105N13.4	ncRNA_intronic
rs76830096	17	43857129	A	C	0.2396	3.35e-14	RP11-105N13.4	ncRNA_intronic
rs17563965	17	43990919	A	G	0.2396	3.35e-14	MAPT	intronic
rs767057	17	43998822	A	G	0.2396	3.35e-14	MAPT	intronic
rs63750417	17	44060775	C	T	0.2406	3.35e-14	MAPT	exonic
rs62056928	17	43788782	C	T	0.2396	3.36e-14	RP11-105N13.4	ncRNA_intronic
rs79545140	17	43840935	T	C	0.2396	3.36e-14	RP11-105N13.4	ncRNA_intronic
rs17660251	17	44166646	C	T	0.2406	3.36e-14	KANSL1	intronic
rs62055550	17	43965680	G	A	0.2396	3.37e-14	MAPT-AS1	ncRNA_intronic
rs62055551	17	43965687	C	G	0.2396	3.37e-14	MAPT-AS1	ncRNA_intronic
rs62056776	17	43969995	C	T	0.2396	3.37e-14	MAPT-AS1	ncRNA_intronic
rs17770343	17	43970154	T	C	0.2396	3.37e-14	MAPT-AS1	ncRNA_intronic
rs55682376	17	43991888	G	A	0.2396	3.37e-14	MAPT	intronic
rs1467970	17	43998574	T	G	0.2396	3.37e-14	MAPT	intronic
rs112058117	17	44041562	G	T	0.2406	3.37e-14	MAPT	intronic
rs62055955	17	43854340	A	G	0.2406	3.37e-14	RP11-105N13.4	ncRNA_intronic
rs62056775	17	43969952	T	C	0.2396	3.37e-14	MAPT-AS1	ncRNA_intronic
rs35879086	17	43830382	G	A	0.2396	3.39e-14	RP11-105N13.4	ncRNA_intronic
rs62055945	17	43851851	G	A	0.2396	3.39e-14	RP11-105N13.4	ncRNA_intronic
rs62056761	17	43969686	T	A	0.2396	3.39e-14	MAPT-AS1	ncRNA_intronic
rs17770337	17	43969779	G	T	0.2396	3.39e-14	MAPT-AS1	ncRNA_intronic
rs62056773	17	43969833	A	G	0.2396	3.39e-14	MAPT-AS1	ncRNA_intronic
rs62056774	17	43969901	G	A	0.2396	3.39e-14	MAPT-AS1	ncRNA_intronic
rs62056777	17	43970303	G	A	0.2396	3.39e-14	MAPT-AS1	ncRNA_intronic
rs62056808	17	43984646	T	C	0.2396	3.39e-14	MAPT	intronic
rs62055946	17	43851971	C	A	0.2396	3.4e-14	RP11-105N13.4	ncRNA_intronic
rs74863825	17	43963120	C	T	0.2396	3.4e-14	MAPT-AS1	ncRNA_intronic
rs62056838	17	43989087	A	G	0.2396	3.4e-14	MAPT	intronic
rs62056839	17	43989221	T	C	0.2396	3.4e-14	MAPT	intronic
rs62063271	17	44036047	G	A	0.2396	3.4e-14	MAPT	intronic
rs113793114	17	44037079	G	A	0.2396	3.4e-14	MAPT	intronic
rs62061848	17	44192946	C	T	0.2406	3.4e-14	KANSL1	intronic
rs62056922	17	43787563	C	G	0.2406	3.4e-14	RP11-105N13.4	ncRNA_intronic
rs56397077	17	43788419	C	A	0.2396	3.4e-14	RP11-105N13.4	ncRNA_intronic
rs62056925	17	43788649	T	C	0.2396	3.4e-14	RP11-105N13.4	ncRNA_intronic
rs78803763	17	43791405	C	A	0.2396	3.4e-14	RP11-105N13.4	ncRNA_intronic
rs77387379	17	43791429	G	A	0.2396	3.4e-14	RP11-105N13.4	ncRNA_intronic
rs35631660	17	43832337	A	G	0.2396	3.4e-14	RP11-105N13.4	ncRNA_intronic
rs56043078	17	43853235	T	G	0.2396	3.4e-14	RP11-105N13.4	ncRNA_intronic
rs77965652	17	43853457	A	G	0.2396	3.4e-14	RP11-105N13.4	ncRNA_intronic
rs55849949	17	43853526	A	G	0.2396	3.4e-14	RP11-105N13.4	ncRNA_intronic
rs75944932	17	44072423	A	C	0.2406	3.4e-14	MAPT	intronic
rs79959255	17	44077708	G	T	0.2406	3.4e-14	MAPT	intronic
rs62056926	17	43788666	C	G	0.2396	3.41e-14	RP11-105N13.4	ncRNA_intronic
rs62056939	17	43791332	T	C	0.2396	3.41e-14	RP11-105N13.4	ncRNA_intronic
rs62056940	17	43791344	T	A	0.2396	3.41e-14	RP11-105N13.4	ncRNA_intronic
rs55991914	17	43854267	C	T	0.2396	3.41e-14	RP11-105N13.4	ncRNA_intronic
rs62057073	17	43861117	C	T	0.2396	3.41e-14	RP11-105N13.4	ncRNA_intronic
rs17563986	17	43991272	A	G	0.2396	3.41e-14	MAPT	intronic
rs75990322	17	43791468	T	C	0.2396	3.42e-14	RP11-105N13.4	ncRNA_intronic
rs78229689	17	44106806	G	A	0.2406	3.42e-14	KANSL1	downstream
rs62056921	17	43787306	T	C	0.2396	3.43e-14	RP11-105N13.4	ncRNA_intronic
rs1880749	17	43792586	A	C	0.2396	3.43e-14	RP11-105N13.4	ncRNA_intronic
rs75310534	17	43794286	C	T	0.2396	3.43e-14	RP11-105N13.4	ncRNA_intronic
rs17564153	17	43995098	G	A	0.2396	3.43e-14	MAPT	intronic
rs62056911	17	43784624	T	C	0.2396	3.44e-14	RP11-105N13.4	ncRNA_intronic
rs4609899	17	43807113	C	T	0.2396	3.44e-14	RP11-105N13.4	ncRNA_intronic
rs2435204	17	43988205	A	G	0.2416	3.44e-14	MAPT	intronic
rs78568882	17	43784935	C	G	0.2396	3.44e-14	RP11-105N13.4	ncRNA_intronic
rs111447859	17	43987184	T	C	0.2396	3.44e-14	ENSG00000262881	ncRNA_intronic
rs117124984	17	44051588	C	G	0.2406	3.44e-14	MAPT	UTR5
rs62060768	17	44134984	G	A	0.2406	3.44e-14	KANSL1	intronic
rs17762535	17	43787130	T	C	0.2396	3.45e-14	RP11-105N13.4	ncRNA_intronic
rs4609898	17	43794182	G	A	0.2396	3.45e-14	RP11-105N13.4	ncRNA_intronic
rs1467969	17	43998328	C	T	0.2396	3.45e-14	MAPT	intronic
rs62055950	17	43853133	T	C	0.2396	3.46e-14	RP11-105N13.4	ncRNA_intronic
rs77527347	17	44058017	G	T	0.2416	3.46e-14	MAPT	intronic
rs62056920	17	43787226	G	A	0.2396	3.48e-14	RP11-105N13.4	ncRNA_intronic
rs17650771	17	44035367	A	G	0.2396	3.48e-14	MAPT	intronic
rs62063269	17	44034833	G	A	0.2396	3.48e-14	MAPT	intronic
rs56062621	17	43798903	A	G	0.2396	3.49e-14	RP11-105N13.4	ncRNA_intronic
rs77849344	17	43840864	G	A	0.2396	3.49e-14	RP11-105N13.4	ncRNA_intronic
rs62055956	17	43854449	C	T	0.2406	3.49e-14	RP11-105N13.4	ncRNA_intronic
rs79860128	17	43990072	A	G	0.2396	3.49e-14	MAPT	intronic
rs62062796	17	44027316	G	A	0.2396	3.49e-14	MAPT	intronic
rs112116311	17	43989898	T	G	0.2396	3.5e-14	MAPT	intronic
rs78209533	17	43989909	A	G	0.2396	3.5e-14	MAPT	intronic
rs76669427	17	43836051	T	A	0.2396	3.51e-14	RP11-105N13.4	ncRNA_intronic
rs62056851	17	43992806	A	G	0.2396	3.51e-14	MAPT	intronic
rs62056835	17	43988623	G	A	0.2406	3.52e-14	MAPT	intronic
rs112647192	17	43994623	G	A	0.2396	3.52e-14	MAPT	intronic
rs62061726	17	44016341	G	A	0.2396	3.52e-14	MAPT	intronic
rs17652066	17	44073145	G	C	0.2406	3.52e-14	MAPT	intronic
rs62056916	17	43785938	C	T	0.2396	3.52e-14	RP11-105N13.4	ncRNA_intronic
rs62056917	17	43786013	G	T	0.2396	3.52e-14	RP11-105N13.4	ncRNA_intronic
rs62063275	17	44036287	A	G	0.2396	3.52e-14	MAPT	intronic
rs62057063	17	43856730	C	T	0.2396	3.53e-14	RP11-105N13.4	ncRNA_intronic
rs62056848	17	43992456	G	A	0.2396	3.53e-14	MAPT	intronic
rs62056849	17	43992463	G	C	0.2396	3.53e-14	MAPT	intronic
rs3912060	17	44165435	C	T	0.2396	3.53e-14	KANSL1	intronic
rs62061764	17	44166197	A	G	0.2406	3.53e-14	KANSL1	intronic
rs55973918	17	43792252	C	A	0.2396	3.54e-14	RP11-105N13.4	ncRNA_intronic
rs17573266	17	44072881	C	G	0.2406	3.55e-14	MAPT	intronic
rs62063851	17	44074435	C	G	0.2406	3.55e-14	MAPT	intronic
rs17660132	17	44165803	T	C	0.2406	3.55e-14	KANSL1	intronic
rs12185233	17	43923654	G	C	0.2396	3.56e-14	SPPL2C	exonic
rs17689218	17	43785808	T	C	0.2396	3.56e-14	RP11-105N13.4	ncRNA_intronic
rs62055899	17	43844977	T	A	0.2396	3.56e-14	RP11-105N13.4	ncRNA_intronic
rs62054428	17	43822511	G	A	0.2396	3.57e-14	RP11-105N13.4	ncRNA_intronic
rs55787105	17	43853109	G	A	0.2396	3.57e-14	RP11-105N13.4	ncRNA_intronic
rs17426195	17	43832367	G	A	0.2396	3.58e-14	RP11-105N13.4	ncRNA_intronic
rs1724390	17	43663247	C	A	0.2435	3.6e-14	DND1P1	ncRNA_exonic
rs111541901	17	43994358	C	T	0.2396	3.6e-14	MAPT	intronic
rs17650818	17	44036787	T	C	0.2396	3.6e-14	MAPT	intronic
rs79172804	17	43828764	G	A	0.2137	3.61e-14	RP11-105N13.4	ncRNA_intronic
rs56189701	17	43987801	T	C	0.2386	3.62e-14	ENSG00000262881	ncRNA_intronic
rs118087478	17	44051589	T	G	0.2406	3.62e-14	MAPT	UTR5
rs17334923	17	43827244	C	T	0.2396	3.63e-14	RP11-105N13.4	ncRNA_intronic
rs55944735	17	43958172	A	G	0.2396	3.63e-14	MAPT-AS1	ncRNA_intronic
rs62057122	17	43901001	C	T	0.2396	3.64e-14	CRHR1	intronic
rs62061707	17	44006954	T	C	0.2396	3.64e-14	MAPT	intronic
rs62057065	17	43858187	G	T	0.2396	3.66e-14	RP11-105N13.4	ncRNA_intronic
rs78681971	17	44106219	C	T	0.2406	3.66e-14	MAPT	downstream
rs55876817	17	43958139	A	C	0.2396	3.66e-14	MAPT-AS1	ncRNA_intronic
rs17649518	17	43994386	C	A	0.2396	3.67e-14	MAPT	intronic
rs62060840	17	44153258	A	G	0.2406	3.67e-14	KANSL1	intronic
rs62056810	17	43984672	T	C	0.2396	3.68e-14	MAPT	intronic
rs2004260	17	43822398	T	C	0.2396	3.69e-14	RP11-105N13.4	ncRNA_intronic
rs62055876	17	43832940	A	G	0.2406	3.69e-14	RP11-105N13.4	ncRNA_intronic
rs62062137	17	44118848	G	A	0.2406	3.69e-14	KANSL1	intronic
rs62056760	17	43968572	G	A	0.2396	3.7e-14	MAPT-AS1	ncRNA_intronic
rs55838058	17	43798902	C	T	0.2396	3.71e-14	RP11-105N13.4	ncRNA_intronic
rs62054388	17	43805590	C	T	0.2396	3.71e-14	RP11-105N13.4	ncRNA_intronic
rs56178230	17	43817832	G	A	0.2396	3.71e-14	RP11-105N13.4	ncRNA_intronic
rs80157557	17	43817898	G	A	0.2396	3.71e-14	RP11-105N13.4	ncRNA_intronic
rs17649641	17	43997372	T	C	0.2396	3.72e-14	MAPT	intronic
rs62055933	17	43848461	G	A	0.2396	3.72e-14	RP11-105N13.4	ncRNA_intronic
rs62056915	17	43785627	A	T	0.2396	3.73e-14	RP11-105N13.4	ncRNA_intronic
rs56298110	17	43815336	A	G	0.2396	3.73e-14	RP11-105N13.4	ncRNA_intronic
rs7502888	17	43986992	G	C	0.2396	3.74e-14	ENSG00000262881	ncRNA_intronic
rs62054387	17	43805525	A	C	0.2396	3.75e-14	RP11-105N13.4	ncRNA_intronic
rs62054417	17	43815859	A	C	0.2396	3.76e-14	RP11-105N13.4	ncRNA_intronic
rs62054419	17	43816605	A	C	0.2396	3.76e-14	RP11-105N13.4	ncRNA_intronic
rs62054420	17	43816655	C	G	0.2406	3.76e-14	RP11-105N13.4	ncRNA_intronic
rs62054421	17	43816657	G	A	0.2406	3.76e-14	RP11-105N13.4	ncRNA_intronic
rs17563800	17	43817459	C	T	0.2396	3.76e-14	RP11-105N13.4	ncRNA_intronic
rs56295996	17	43817557	C	T	0.2396	3.76e-14	RP11-105N13.4	ncRNA_intronic
rs56384960	17	43817608	G	A	0.2396	3.76e-14	RP11-105N13.4	ncRNA_intronic
rs76728632	17	43818160	A	C	0.2396	3.76e-14	RP11-105N13.4	ncRNA_intronic
rs17563827	17	43818222	C	A	0.2396	3.76e-14	RP11-105N13.4	ncRNA_intronic
rs62055900	17	43845002	C	G	0.2396	3.76e-14	RP11-105N13.4	ncRNA_intronic
rs55721252	17	43958099	T	C	0.2396	3.76e-14	MAPT-AS1	ncRNA_intronic
rs10451283	17	43814020	T	C	0.2406	3.78e-14	RP11-105N13.4	ncRNA_intronic
rs62061708	17	44006956	A	G	0.2396	3.78e-14	MAPT	intronic
rs56220242	17	43792326	C	T	0.2396	3.78e-14	RP11-105N13.4	ncRNA_intronic
rs76421814	17	43814427	T	C	0.2396	3.78e-14	RP11-105N13.4	ncRNA_intronic
rs56006248	17	43815141	A	G	0.2396	3.78e-14	RP11-105N13.4	ncRNA_intronic
rs56369036	17	43841571	T	A	0.2396	3.78e-14	RP11-105N13.4	ncRNA_intronic
rs62054412	17	43813002	G	A	0.2396	3.79e-14	RP11-105N13.4	ncRNA_intronic
rs62063265	17	44033468	G	A	0.2396	3.79e-14	MAPT	intronic
rs17563787	17	43813252	C	G	0.2396	3.8e-14	RP11-105N13.4	ncRNA_intronic
rs62054413	17	43813370	G	C	0.2396	3.8e-14	RP11-105N13.4	ncRNA_intronic
rs62054414	17	43813415	G	A	0.2396	3.8e-14	RP11-105N13.4	ncRNA_intronic
rs80072429	17	43818611	G	A	0.2396	3.8e-14	RP11-105N13.4	ncRNA_intronic
rs77114624	17	43818657	T	C	0.2396	3.8e-14	RP11-105N13.4	ncRNA_intronic
rs76311426	17	43818690	G	T	0.2396	3.8e-14	RP11-105N13.4	ncRNA_intronic
rs17563861	17	43818906	A	G	0.2396	3.8e-14	RP11-105N13.4	ncRNA_intronic
rs17563889	17	43818946	A	T	0.2396	3.8e-14	RP11-105N13.4	ncRNA_intronic
rs11079721	17	43840107	C	A	0.2396	3.8e-14	RP11-105N13.4	ncRNA_intronic
rs11079724	17	43841912	C	T	0.2396	3.8e-14	RP11-105N13.4	ncRNA_intronic
rs55768605	17	43956734	C	A	0.2396	3.8e-14	MAPT-AS1	ncRNA_intronic
rs9944484	17	43990662	G	A	0.2396	3.8e-14	MAPT	intronic
rs62054424	17	43819384	G	A	0.2396	3.81e-14	RP11-105N13.4	ncRNA_intronic
rs17563923	17	43819450	G	A	0.2396	3.81e-14	RP11-105N13.4	ncRNA_intronic
rs62054425	17	43819480	C	T	0.2396	3.81e-14	RP11-105N13.4	ncRNA_intronic
rs17573447	17	44079567	C	T	0.2425	3.81e-14	MAPT	intronic
rs1526127	17	43812398	C	G	0.2406	3.82e-14	RP11-105N13.4	ncRNA_intronic
rs62054398	17	43812599	A	G	0.2396	3.82e-14	RP11-105N13.4	ncRNA_intronic
rs62054399	17	43812624	G	A	0.2396	3.82e-14	RP11-105N13.4	ncRNA_intronic
rs62054400	17	43812649	T	C	0.2396	3.82e-14	RP11-105N13.4	ncRNA_intronic
rs62054411	17	43812684	A	G	0.2396	3.82e-14	RP11-105N13.4	ncRNA_intronic
rs79600142	17	43897722	T	C	0.2396	3.82e-14	CRHR1	intronic
rs55660209	17	43932173	A	G	0.2217	3.82e-14	MAPT-AS1	ncRNA_intronic
rs56160448	17	43792358	A	G	0.2396	3.83e-14	RP11-105N13.4	ncRNA_intronic
rs12150048	17	43827471	G	C	0.2386	3.83e-14	RP11-105N13.4	ncRNA_intronic
rs413917	17	43723189	G	A	0.2396	3.84e-14	CRHR1-IT1	ncRNA_exonic
rs75643244	17	43823326	A	G	0.2396	3.84e-14	RP11-105N13.4	ncRNA_intronic
rs62054426	17	43820741	A	T	0.2396	3.85e-14	RP11-105N13.4	ncRNA_intronic
rs62054427	17	43821062	A	G	0.2396	3.85e-14	RP11-105N13.4	ncRNA_intronic
rs74464991	17	43821685	C	A	0.2396	3.85e-14	RP11-105N13.4	ncRNA_intronic
rs62054833	17	43933673	T	C	0.2406	3.85e-14	MAPT-AS1	ncRNA_intronic
rs62063276	17	44036408	T	G	0.2406	3.85e-14	MAPT	intronic
rs12150658	17	43826305	G	A	0.2396	3.86e-14	RP11-105N13.4	ncRNA_intronic
rs55638417	17	43900434	A	G	0.2396	3.88e-14	CRHR1	intronic
rs62061793	17	44171565	C	A	0.2406	3.88e-14	KANSL1	intronic
rs17571718	17	44032768	T	C	0.2396	3.9e-14	MAPT	intronic
rs12150363	17	43826351	A	G	0.2396	3.93e-14	RP11-105N13.4	ncRNA_intronic
rs12150672	17	43826637	G	A	0.2396	3.93e-14	RP11-105N13.4	ncRNA_intronic
rs17334894	17	43827209	G	A	0.2396	3.93e-14	RP11-105N13.4	ncRNA_intronic
rs2316773	17	43946536	C	T	0.2396	3.93e-14	MAPT-AS1	ncRNA_intronic
rs17426106	17	43828935	G	C	0.2396	3.94e-14	RP11-105N13.4	ncRNA_intronic
rs62054431	17	43823880	C	T	0.2396	3.94e-14	RP11-105N13.4	ncRNA_intronic
rs62054432	17	43823889	C	A	0.2396	3.94e-14	RP11-105N13.4	ncRNA_intronic
rs111497072	17	43824201	G	A	0.2396	3.94e-14	RP11-105N13.4	ncRNA_intronic
rs62054433	17	43824348	T	C	0.2396	3.94e-14	RP11-105N13.4	ncRNA_intronic
rs62054434	17	43824382	T	G	0.2396	3.94e-14	RP11-105N13.4	ncRNA_intronic
rs12150683	17	43824848	A	G	0.2396	3.94e-14	RP11-105N13.4	ncRNA_intronic
rs12150332	17	43824908	C	T	0.2396	3.94e-14	RP11-105N13.4	ncRNA_intronic
rs12150451	17	43827431	A	G	0.2396	3.94e-14	RP11-105N13.4	ncRNA_intronic
rs12150604	17	43828221	T	A	0.2396	3.94e-14	RP11-105N13.4	ncRNA_intronic
rs17426064	17	43828698	C	T	0.2396	3.94e-14	RP11-105N13.4	ncRNA_intronic
rs62055894	17	43843943	G	A	0.2396	3.95e-14	RP11-105N13.4	ncRNA_intronic
rs62054831	17	43932381	C	T	0.2396	3.96e-14	MAPT-AS1	ncRNA_intronic
rs62055895	17	43844044	A	G	0.2396	3.97e-14	RP11-105N13.4	ncRNA_intronic
rs62055896	17	43844201	C	T	0.2396	3.97e-14	RP11-105N13.4	ncRNA_intronic
rs55725840	17	43844486	T	A	0.2396	3.97e-14	RP11-105N13.4	ncRNA_intronic
rs56109643	17	43844859	A	G	0.2396	3.97e-14	RP11-105N13.4	ncRNA_intronic
rs62055928	17	43847374	G	A	0.2396	3.97e-14	RP11-105N13.4	ncRNA_intronic
rs62054435	17	43825339	C	G	0.2396	3.98e-14	RP11-105N13.4	ncRNA_intronic
rs75715199	17	43825478	G	A	0.2396	3.98e-14	RP11-105N13.4	ncRNA_intronic
rs62054438	17	43825711	A	C	0.2396	3.98e-14	RP11-105N13.4	ncRNA_intronic
rs62054439	17	43825725	G	T	0.2396	3.98e-14	RP11-105N13.4	ncRNA_intronic
rs17334944	17	43828617	G	A	0.2406	3.98e-14	RP11-105N13.4	ncRNA_intronic
rs62063291	17	44043378	T	C	0.2406	3.98e-14	MAPT	intronic
rs62056919	17	43786698	C	T	0.2396	3.99e-14	RP11-105N13.4	ncRNA_intronic
rs17334797	17	43825912	A	G	0.2396	3.99e-14	RP11-105N13.4	ncRNA_intronic
rs17425752	17	43906726	A	C	0.2386	4e-14	CRHR1	intronic
rs62063856	17	44076466	A	G	0.2406	4e-14	MAPT	intronic
rs113934115	17	43847039	C	T	0.2396	4.01e-14	RP11-105N13.4	ncRNA_intronic
rs62061792	17	44171554	G	A	0.2406	4.01e-14	KANSL1	intronic
rs111374028	17	43846820	G	A	0.2396	4.02e-14	RP11-105N13.4	ncRNA_intronic
rs56268325	17	43847741	T	C	0.2396	4.02e-14	RP11-105N13.4	ncRNA_intronic
rs56387266	17	43847912	T	C	0.2396	4.02e-14	RP11-105N13.4	ncRNA_intronic
rs62055903	17	43846668	C	A	0.2396	4.03e-14	RP11-105N13.4	ncRNA_intronic
rs10445337	17	44067400	T	C	0.2406	4.03e-14	MAPT	exonic
rs34303488	17	43848181	C	T	0.2396	4.04e-14	RP11-105N13.4	ncRNA_intronic
rs17762954	17	43899786	C	T	0.2396	4.04e-14	CRHR1	intronic
rs62056918	17	43786676	T	G	0.2396	4.05e-14	RP11-105N13.4	ncRNA_intronic
rs76171147	17	43823229	T	C	0.2396	4.06e-14	RP11-105N13.4	ncRNA_intronic
rs55787734	17	43799052	A	G	0.2396	4.06e-14	RP11-105N13.4	ncRNA_intronic
rs62057103	17	43887480	T	C	0.2396	4.06e-14	RP11-105N13.4	ncRNA_intronic
rs1608956	17	43815820	T	A	0.2396	4.08e-14	RP11-105N13.4	ncRNA_intronic
rs1608955	17	43815713	C	T	0.2396	4.09e-14	RP11-105N13.4	ncRNA_intronic
rs62055890	17	43840681	C	T	0.2396	4.09e-14	RP11-105N13.4	ncRNA_intronic
rs17564020	17	43991781	G	T	0.2396	4.1e-14	MAPT	intronic
rs56070245	17	43847868	T	C	0.2396	4.11e-14	RP11-105N13.4	ncRNA_intronic
rs17763050	17	43903336	G	A	0.2396	4.11e-14	CRHR1	intronic
rs62057119	17	43899736	G	A	0.2396	4.13e-14	CRHR1	intronic
rs62054440	17	43827391	G	C	0.2396	4.14e-14	RP11-105N13.4	ncRNA_intronic
rs113894932	17	44080408	G	C	0.2406	4.14e-14	MAPT	intronic
rs62062813	17	44032956	G	A	0.2396	4.15e-14	MAPT	intronic
rs62061733	17	44018399	A	G	0.2416	4.16e-14	MAPT	intronic
rs62055901	17	43845041	G	A	0.2396	4.17e-14	RP11-105N13.4	ncRNA_intronic
rs56303031	17	43853922	G	A	0.2396	4.17e-14	RP11-105N13.4	ncRNA_intronic
rs111739681	17	43898459	C	T	0.2396	4.17e-14	CRHR1	intronic
rs62057101	17	43885291	G	A	0.2396	4.18e-14	RP11-105N13.4	ncRNA_intronic
rs56280951	17	44041107	G	A	0.2406	4.18e-14	MAPT	intronic
rs17691328	17	43955487	C	T	0.2396	4.19e-14	MAPT-AS1	ncRNA_intronic
rs55709241	17	44041101	T	C	0.2406	4.19e-14	MAPT	intronic
rs62057147	17	43903298	G	A	0.2396	4.2e-14	CRHR1	intronic
rs75257002	17	43843395	C	T	0.2406	4.24e-14	RP11-105N13.4	ncRNA_intronic
rs62055947	17	43852605	C	T	0.2396	4.25e-14	RP11-105N13.4	ncRNA_intronic
rs62063266	17	44033488	C	T	0.2396	4.26e-14	MAPT	intronic
rs62063278	17	44036914	C	T	0.2396	4.28e-14	MAPT	intronic
rs62055932	17	43848412	A	G	0.2396	4.29e-14	RP11-105N13.4	ncRNA_intronic
rs62055948	17	43852621	T	C	0.2396	4.34e-14	RP11-105N13.4	ncRNA_intronic
rs75500942	17	43816106	C	A	0.2396	4.35e-14	RP11-105N13.4	ncRNA_intronic
rs62054418	17	43816306	G	A	0.2396	4.35e-14	RP11-105N13.4	ncRNA_intronic
rs62054832	17	43933579	C	A	0.2366	4.36e-14	MAPT-AS1	ncRNA_intronic
rs1467968	17	43986396	C	T	0.2396	4.36e-14	ENSG00000262881	ncRNA_intronic
rs62063279	17	44036936	G	A	0.2396	4.36e-14	MAPT	intronic
rs62057158	17	43907143	G	A	0.2396	4.38e-14	CRHR1	intronic
rs16940681	17	43912159	G	C	0.2396	4.39e-14	CRHR1	exonic
rs62054442	17	43829353	A	G	0.2406	4.4e-14	RP11-105N13.4	ncRNA_intronic
rs78917479	17	43899611	C	T	0.2396	4.41e-14	CRHR1	intronic
rs17571781	17	44033802	T	C	0.2396	4.41e-14	MAPT	intronic
rs4074462	17	43855228	G	T	0.2406	4.42e-14	RP11-105N13.4	ncRNA_intronic
rs62057114	17	43899401	C	T	0.2396	4.42e-14	CRHR1	intronic
rs62054811	17	43918651	C	G	0.2396	4.43e-14	MAPT-AS1	intergenic
rs62057115	17	43899417	G	C	0.2396	4.44e-14	CRHR1	intronic
rs17690176	17	43916773	A	C	0.2406	4.44e-14	CRHR1	intergenic
rs62055893	17	43842494	A	G	0.2396	4.46e-14	RP11-105N13.4	ncRNA_intronic
rs55943044	17	43872228	G	A	0.2396	4.46e-14	RP11-105N13.4	ncRNA_intronic
rs62057143	17	43901528	T	C	0.2396	4.48e-14	CRHR1	intronic
rs878888	17	43912635	A	G	0.2396	4.48e-14	CRHR1	UTR3
rs78052495	17	43768347	C	T	0.2396	4.49e-14	RP11-105N13.4	ncRNA_intronic
rs4640231	17	43912786	G	C	0.2396	4.49e-14	CRHR1	UTR3
rs4482334	17	43912830	T	C	0.2396	4.49e-14	CRHR1	UTR3
rs4525537	17	43912723	T	C	0.2396	4.5e-14	CRHR1	UTR3
rs11079723	17	43841729	T	C	0.2406	4.51e-14	RP11-105N13.4	ncRNA_intronic
rs4335809	17	43902216	C	T	0.2396	4.51e-14	CRHR1	intronic
rs62055702	17	43758790	C	T	0.2396	4.52e-14	RP11-105N13.4	ncRNA_intronic
rs878887	17	43912582	C	T	0.2396	4.53e-14	CRHR1	UTR3
rs62057118	17	43899727	A	G	0.2396	4.54e-14	CRHR1	intronic
rs4523962	17	43902522	G	A	0.2396	4.54e-14	CRHR1	intronic
rs1396862	17	43902997	G	A	0.2396	4.54e-14	CRHR1	intronic
rs62055701	17	43758787	G	A	0.2396	4.55e-14	RP11-105N13.4	ncRNA_intronic
rs4341787	17	43902505	C	T	0.2406	4.55e-14	CRHR1	intronic
rs3885074	17	43902738	C	A	0.2396	4.55e-14	CRHR1	intronic
rs62056812	17	43987154	G	A	0.2396	4.55e-14	ENSG00000262881	ncRNA_intronic
rs62056859	17	43994435	A	G	0.2396	4.55e-14	MAPT	intronic
rs16940676	17	43911036	G	A	0.2386	4.56e-14	CRHR1	intronic
rs78328427	17	43916932	G	A	0.2396	4.56e-14	CRHR1	intergenic
rs3885075	17	43902799	A	G	0.2396	4.57e-14	CRHR1	intronic
rs78872653	17	43905134	G	A	0.2396	4.57e-14	CRHR1	intronic
rs4371195	17	43986420	A	G	0.2396	4.57e-14	ENSG00000262881	ncRNA_intronic
rs4479288	17	43793828	G	A	0.2406	4.58e-14	RP11-105N13.4	ncRNA_intronic
rs41280116	17	43902842	C	T	0.2396	4.58e-14	CRHR1	intronic
rs34283254	17	43902861	C	A	0.2396	4.58e-14	CRHR1	exonic
rs62057152	17	43904110	G	C	0.2396	4.58e-14	CRHR1	intronic
rs17689824	17	43904397	C	T	0.2396	4.58e-14	CRHR1	intronic
rs62057153	17	43904528	T	C	0.2396	4.58e-14	CRHR1	intronic
rs17763086	17	43905481	T	G	0.2396	4.59e-14	CRHR1	intronic
rs62063262	17	44033002	T	C	0.2396	4.59e-14	MAPT	intronic
rs17571809	17	44034859	A	G	0.2396	4.59e-14	MAPT	intronic
rs62057111	17	43897130	A	G	0.2396	4.6e-14	CRHR1	intronic
rs41280118	17	43903089	C	T	0.2396	4.6e-14	CRHR1	intronic
rs62057154	17	43904610	C	T	0.2396	4.6e-14	CRHR1	intronic
rs62057155	17	43904673	C	T	0.2396	4.6e-14	CRHR1	intronic
rs56180212	17	43960911	A	G	0.2406	4.61e-14	MAPT-AS1	ncRNA_intronic
rs78471340	17	43768346	G	A	0.2396	4.62e-14	RP11-105N13.4	ncRNA_intronic
rs62057148	17	43903485	G	C	0.2396	4.62e-14	CRHR1	intronic
rs62057149	17	43903546	A	G	0.2396	4.62e-14	CRHR1	intronic
rs62057150	17	43903548	C	T	0.2396	4.62e-14	CRHR1	intronic
rs62057156	17	43904948	G	C	0.2396	4.62e-14	CRHR1	intronic
rs62057157	17	43905313	G	C	0.2396	4.62e-14	CRHR1	intronic
rs55942528	17	43932028	A	G	0.2396	4.62e-14	MAPT-AS1	ncRNA_intronic
rs17650860	17	44039008	G	A	0.2406	4.62e-14	MAPT	intronic
rs12150125	17	43986432	G	A	0.2396	4.63e-14	ENSG00000262881	ncRNA_intronic
rs62062797	17	44027366	T	G	0.2396	4.65e-14	MAPT	intronic
rs413519	17	43685826	A	G	0.2406	4.66e-14	RPS26P8	upstream
rs55763795	17	43908773	G	C	0.2396	4.66e-14	CRHR1	intronic
rs55865707	17	43908826	T	G	0.2396	4.66e-14	CRHR1	intronic
rs1912151	17	43902944	C	T	0.2396	4.67e-14	CRHR1	UTR3
rs62062789	17	44025033	T	C	0.2396	4.67e-14	MAPT	intronic
rs28364025	17	43894102	T	C	0.2396	4.68e-14	CRHR1	intronic
rs62062790	17	44025045	C	T	0.2396	4.68e-14	MAPT	intronic
rs62057116	17	43899655	T	C	0.2396	4.69e-14	CRHR1	intronic
rs2316765	17	43912454	T	C	0.2396	4.69e-14	CRHR1	UTR3
rs56323304	17	43932129	C	T	0.2406	4.69e-14	MAPT-AS1	ncRNA_intronic
rs62054803	17	43914728	G	T	0.2396	4.7e-14	CRHR1	intergenic
[truncated: 1,344 more rows]
