# Supplementary material for: A Genome-Wide Association Study Finds Genetic Associations with Broadly-Defined Headache in UK Biobank (N = 223,773)
Source: eBioMedicine. 2018 Jan 31;28:180–6. doi: 10.1016/j.ebiom.2018.01.023 (PMC5898025; doi:10.1016/j.ebiom.2018.01.023)
Supplement: Supplementary Table 2 — Significant genes based on the gene analysis by MAGMA integrated in FUMA. [file mmc2.xlsx]

## Sheet: magma.genes
Chromosome	Gene Symbol	Start	Stop	Number of SNPs	Number of parameters	Sample number	Z	P
12	STAT6	57479191	57535922	119	25	223773	14.299	1.1021e-46
6	UFL1	96959471	97013152	101	20	223773	10.55	2.5268e-26
6	FHL5	97000424	97074512	238	23	223773	10.213	8.6444e-25
12	LRP1	57512276	57617134	202	39	223773	9.8383	3.8496e-23
10	CAMK1D	12381481	12887545	2204	216	223773	7.4446	4.8628e-14
17	CRHR1	43689267	43923194	1122	12	223773	7.1441	4.5307e-13
17	WNT3	44829872	44920520	197	45	223773	7.0976	6.345e-13
12	NAB2	57472677	57499259	60	17	223773	7.0891	6.7469e-13
17	KANSL1	44097282	44312733	618	10	223773	7.0306	1.028e-12
17	PLEKHM1	43503266	43578115	140	11	223773	7.0169	1.1344e-12
1	MEF2D	156423519	156480620	126	23	223773	7.0069	1.2182e-12
17	SPPL2C	43912256	43934438	152	7	223773	6.904	2.528e-12
17	ARL17B	44342150	44449130	31	6	223773	6.8993	2.6125e-12
17	MAPT	43961748	44115700	812	7	223773	6.8596	3.4517e-12
17	STH	44066616	44087060	116	5	223773	6.8109	4.8503e-12
17	ARHGAP27	43461275	43521787	171	13	223773	6.7944	5.4372e-12
11	AMBRA1	46407964	46625675	257	31	223773	6.7355	8.1682e-12
17	NSF	44658035	44844830	102	13	223773	6.4352	6.1669e-11
2	TRPM8	234816043	234938166	542	75	223773	6.3997	7.7849e-11
11	ATG13	46628826	46706368	100	19	223773	6.3864	8.4945e-11
1	ECM1	150470538	150496265	59	12	223773	6.3813	8.7796e-11
1	NTRK1	156775432	156861642	224	48	223773	6.3502	1.0751e-10
1	MRPS21	150256289	150291414	110	12	223773	6.2911	1.5764e-10
10	BTBD16	124020821	124107677	346	28	223773	6.2771	1.7251e-10
16	CFDP1	75317596	75477383	695	24	223773	6.0941	5.5016e-10
1	PRDM16	2975732	3365185	1774	209	223773	6.0806	5.9869e-10
11	ARHGAP1	46688630	46732165	81	19	223773	6.0511	7.1915e-10
6	BTN3A2	26355387	26388546	228	22	223773	6.0399	7.7127e-10
20	C20orf112	31020862	31182876	340	29	223773	6.0313	8.1341e-10
2	HJURP	234732062	234773212	206	19	223773	6.0089	9.342e-10
1	C1orf51	150244953	150269505	52	8	223773	5.9618	1.247e-09
18	ONECUT2	55092917	55168529	295	30	223773	5.9527	1.3189e-09
11	HARBI1	46614411	46649459	35	9	223773	5.9346	1.4731e-09
9	FXN	71640175	71725094	332	25	223773	5.9323	1.494e-09
1	TARS2	150449887	150490078	119	14	223773	5.9213	1.5968e-09
11	DGKZ	46344455	46412104	124	32	223773	5.8992	1.8265e-09
1	C1orf54	150230600	150263327	50	12	223773	5.8851	1.9888e-09
12	TMEM194A	57439426	57491846	108	17	223773	5.8658	2.2345e-09
17	LRRC37A	44360099	44425160	6	3	223773	5.8608	2.3028e-09
1	SH2D2A	156766035	156796654	84	17	223773	5.7726	3.9022e-09
1	PRPF3	150283925	150335671	136	15	223773	5.756	4.3062e-09
16	TMEM170A	75466952	75509395	196	20	223773	5.7249	5.1754e-09
18	ZCCHC2	60180240	60264942	236	36	223773	5.6973	6.0846e-09
11	MDK	46392306	46415375	25	8	223773	5.6938	6.2115e-09
4	AADAT	170971373	171022850	142	24	223773	5.653	7.8844e-09
1	MACF1	39536988	39962849	984	47	223773	5.6523	7.9179e-09
1	DMRTA2	50873222	50899172	55	11	223773	5.5881	1.1481e-08
13	LRCH1	47117303	47337175	636	40	223773	5.5844	1.1727e-08
6	PHACTR1	12707893	13298645	1734	96	223773	5.5708	1.268e-08
1	RPRD2	150325567	150459042	404	19	223773	5.4902	2.0077e-08
5	POC5	74959949	75023313	211	20	223773	5.4823	2.0989e-08
11	ZNF408	46712368	46737462	45	12	223773	5.4821	2.1012e-08
11	CHRM4	46396640	46418107	21	10	223773	5.4483	2.5426e-08
2	ICA1L	203630690	203746708	259	19	223773	5.409	3.1691e-08
1	INSRR	156799855	156838810	90	24	223773	5.3953	3.421e-08
1	PRCC	156710402	156780607	201	28	223773	5.3535	4.3132e-08
16	CLEC16A	11028345	11286046	819	39	223773	5.3363	4.7426e-08
11	F2	46730730	46771056	94	17	223773	5.3333	4.8214e-08
1	AMPD1	115205719	115248239	117	27	223773	5.3053	5.6249e-08
3	FOXP1	70993844	71643140	1550	150	223773	5.2933	6.0066e-08
2	WDR12	203729505	203889521	356	19	223773	5.2903	6.1043e-08
8	MFHAS1	8630864	8761155	667	48	223773	5.2887	6.1587e-08
2	CPS1	211332406	211553831	599	50	223773	5.2815	6.4081e-08
12	ZBTB39	57382618	57410230	51	11	223773	5.2749	6.6421e-08
6	FUT9	96453860	96673488	965	51	223773	5.2309	8.433e-08
6	BTN2A1	26448150	26486849	146	25	223773	5.2016	9.8785e-08
1	PTBP2	97177221	97299294	332	29	223773	5.1968	1.0137e-07
17	RUNDC1	41122582	41155707	49	11	223773	5.194	1.0293e-07
1	SMIM1	3679352	3702546	138	21	223773	5.1818	1.0985e-07
11	CKAP5	46754598	46877847	219	31	223773	5.1817	1.0994e-07
1	LRRC47	3686784	3723068	210	28	223773	5.1434	1.3489e-07
10	PLEKHA1	124124212	124201867	246	30	223773	5.1427	1.3544e-07
2	CARF	203766937	203861786	205	17	223773	5.1259	1.4807e-07
6	BTN2A2	26373324	26405102	190	26	223773	5.1133	1.5832e-07
12	ANAPC7	110800705	110851535	157	21	223773	5.1112	1.6002e-07
12	MYO1H	109775708	109903328	576	29	223773	5.1025	1.6757e-07
6	BTN1A1	26491449	26520650	92	19	223773	5.0978	1.7185e-07
8	PPP1R3B	8983765	9019084	125	20	223773	5.0892	1.7983e-07
9	SCAI	127694887	127915785	443	33	223773	5.0672	2.0188e-07
17	RAI1	17574787	17724767	263	36	223773	5.0498	2.2111e-07
16	ZNF821	71883583	71939239	121	19	223773	5.0434	2.2872e-07
6	TRIM31	30060674	30090883	282	33	223773	5.0388	2.3421e-07
19	LRFN1	39787208	39815976	58	14	223773	5.0351	2.388e-07
12	PPP1CC	111147485	111190744	107	16	223773	5.0273	2.4874e-07
17	IFI35	41148742	41176473	49	8	223773	5.0183	2.6065e-07
12	HBCBP	57380745	57401335	42	11	223773	5.0166	2.6301e-07
1	ZBTB37	173827220	173882687	167	24	223773	5.0107	2.712e-07
11	SERPING1	57354860	57392326	95	16	223773	5.0034	2.817e-07
7	FOXP2	113716382	114343827	1257	72	223773	4.9979	2.8984e-07
17	PTGES3L	41110105	41142545	42	11	223773	4.9957	2.9311e-07
12	TAC3	57393784	57432667	84	12	223773	4.9945	2.9501e-07
12	SDR9C7	57306938	57338189	79	16	223773	4.9785	3.2038e-07
17	RPL27	41140290	41164976	46	8	223773	4.9693	3.3601e-07
20	ASXL1	30936155	31037122	154	15	223773	4.9607	3.5123e-07
6	RPP21	30302908	30324661	74	21	223773	4.9552	3.6127e-07
1	PABPC4	40016488	40052462	105	20	223773	4.9424	3.8588e-07
1	C1orf61	156364042	156410493	78	29	223773	4.9408	3.8899e-07
17	PTGES3L-AARSD1	41092543	41142545	63	12	223773	4.9296	4.1194e-07
12	HVCN1	111055646	111152755	217	23	223773	4.9228	4.2655e-07
6	SLC44A4	31820969	31856823	123	28	223773	4.905	4.6705e-07
12	GPR182	57378230	57400468	41	11	223773	4.8885	5.0816e-07
16	IST1	71869899	71972913	254	21	223773	4.8852	5.1667e-07
2	TXNDC9	99925445	99967165	106	17	223773	4.87	5.5786e-07
16	FTO	53727875	54165853	1543	142	223773	4.8571	5.9555e-07
9	ASTN2	119177504	120187348	3469	193	223773	4.8556	6.0003e-07
12	MAP3K12	53864274	53903847	42	18	223773	4.8466	6.2786e-07
20	KIF3B	30855467	30932814	134	17	223773	4.8395	6.5091e-07
9	NPDC1	139923922	139950655	84	18	223773	4.833	6.7245e-07
6	HIST1H2AI	27765899	27786429	56	13	223773	4.8294	6.8481e-07
16	ATXN1L	71869894	71929171	130	20	223773	4.8232	7.0627e-07
8	ERI1	8849657	8984256	639	43	223773	4.8226	7.085e-07
6	PRRC2A	31578497	31615548	151	28	223773	4.8099	7.5518e-07
6	ABT1	26587180	26610278	76	16	223773	4.8032	7.8065e-07
2	EIF5B	99943816	100027789	217	24	223773	4.8001	7.9306e-07
20	TM9SF4	30687309	30765061	153	16	223773	4.7708	9.175e-07
5	MAPK9	179650143	179729099	345	42	223773	4.7673	9.3352e-07
6	SAPCD1	31720576	31742628	58	18	223773	4.7653	9.4294e-07
6	HIST1H2BL	27765257	27785709	54	14	223773	4.7629	9.5424e-07
6	EHMT2	31837536	31875464	139	33	223773	4.7461	1.0368e-06
6	NEU1	31815436	31840683	90	21	223773	4.7446	1.0447e-06
4	MFAP3L	170897748	170964182	211	32	223773	4.7382	1.0782e-06
1	CCDC27	3658962	3698209	179	33	223773	4.731	1.1172e-06
12	CCND2	4372938	4424516	132	46	223773	4.7256	1.1473e-06
12	MYO1A	57412301	57454982	94	12	223773	4.719	1.1849e-06
12	FAM216A	110896169	110938190	111	16	223773	4.7138	1.2155e-06
11	TMX2	57470072	57518445	67	13	223773	4.7077	1.2524e-06
6	HIST1H3H	27767842	27788314	55	13	223773	4.6954	1.3304e-06
22	MAPK1	22098789	22231970	354	28	223773	4.6923	1.3505e-06
11	MED19	57461186	57489693	42	10	223773	4.6917	1.355e-06
12	RAD9B	110929460	110979891	127	16	223773	4.6899	1.3668e-06
17	VAT1	41156622	41187140	52	10	223773	4.6867	1.3882e-06
14	GALNT16	69715994	69831183	421	57	223773	4.686	1.393e-06
9	TJP2	71726209	71880124	607	54	223773	4.6859	1.3937e-06
12	ERBB3	56463641	56507289	87	22	223773	4.6784	1.4459e-06
9	C9orf139	139911916	139941234	80	17	223773	4.6646	1.5464e-06
1	FAF1	50895150	51435935	842	36	223773	4.6625	1.5618e-06
11	SDHAF2	61187514	61225001	95	17	223773	4.6602	1.5795e-06
6	BAG6	31596805	31630482	124	27	223773	4.657	1.6044e-06
17	AARSD1	41092543	41126515	39	9	223773	4.6433	1.7148e-06
9	FUT7	139914626	139937462	64	14	223773	4.6417	1.728e-06
6	HIST1H2AK	27795658	27816117	48	12	223773	4.6319	1.8113e-06
12	FGF6	4527321	4564780	117	16	223773	4.6264	1.8601e-06
2	REV1	100006938	100116497	266	18	223773	4.6257	1.8666e-06
12	MMAB	109981542	110021679	168	22	223773	4.6162	1.9537e-06
1	ADAMTSL4	150511884	150543413	61	23	223773	4.6101	2.0126e-06
5	HSPA4	132377654	132452141	232	21	223773	4.6065	2.0472e-06
12	GPN3	110880289	110917073	103	15	223773	4.6059	2.0535e-06
1	DENND2C	115115469	115223043	278	25	223773	4.5976	2.1368e-06
10	HTRA1	124211041	124284424	307	36	223773	4.5926	2.1892e-06
1	PAPPA2	176422307	176824735	1004	57	223773	4.5861	2.2581e-06
15	MYO9A	72104632	72420918	622	27	223773	4.5848	2.2724e-06
11	NCAM1	112821997	113159158	1101	75	223773	4.5777	2.3508e-06
1	NUP210L	153955161	154137592	275	22	223773	4.5638	2.5122e-06
19	NR2C2AP	19302225	19324233	42	12	223773	4.5523	2.6528e-06
7	SHFM1	96100938	96349203	589	34	223773	4.5518	2.6594e-06
12	PTPN11	112846155	112957717	152	27	223773	4.5452	2.7444e-06
11	BTBD18	57500986	57529253	42	11	223773	4.5428	2.7758e-06
6	HIST1H2BM	27772822	27793267	55	14	223773	4.5408	2.8015e-06
6	HIST1H2BN	27796323	27833487	82	19	223773	4.5402	2.8098e-06
16	SRRM2	2792330	2832539	97	22	223773	4.531	2.9349e-06
